# Supplementary material for: Transcriptional analysis of the mammalian heart with special reference to its endocrine function
Source: BMC Genomics. 2009 Jun 1;10:254. doi: 10.1186/1471-2164-10-254 (PMC2694839; doi:10.1186/1471-2164-10-254)
Supplement: Additional file 1 — Filtered signal intensities data of atrial and ventricular biological replicates. List of 1415 differentially expressed genes. Normalized signal intensities are shown for left atrial replicates (LA (n)) and left ventricular replicates (LV (n)). The average signal intensities of each probe set within the atrial and ventricular groups were calculated and the difference between the two averages was determined (log2 ratio). [file 1471-2164-10-254-S1.xls]

## Sheet: 1415 export annotation list
Additional file 1- Filtered signal intensities data of atrial and ventricular biological replicates
Probe Set ID	UniGene Symbol	Gene Title	LA 1	LA 2	LA 3	LA 4	LV 1	LV 2	LV 3	LV 4	Average LA	Average LV	Log2 ratio (Avg LA - Avg LV)	Fold change
1367482_at	RGD1561880_predicted	similar to anaphase promoting complex subunit 11 homolog (predicted)	9.194	9.027	8.892	9.059	8.229	8.225	8.026	8.268	9.043	8.187	0.856	1.81
1367564_at	Nppa	natriuretic peptide precursor type A	13.733	13.773	13.67	13.725	10.046	9.793	10	10.312	13.725	10.038	3.687	12.883
1367568_a_at	Mgp	matrix Gla protein	12.353	12.45	12.469	12.351	11.427	11.574	11.66	11.402	12.406	11.516	0.89	1.854
1367570_at	Tagln	transgelin	7.167	7.29	7.547	7.153	8.284	8.26	8.234	8.028	7.289	8.201	-0.912	-1.88
1367572_at	Myl3	myosin, light polypeptide 3	9.927	8.058	10.428	7.745	12.96	12.824	12.887	13.027	9.039	12.925	-3.885	-14.78
1367594_at	Bgn	biglycan	9.442	9.407	9.544	9.332	8.469	8.515	8.743	8.533	9.431	8.565	0.866	1.823
1367614_at	Anxa1	annexin A1	9.989	9.886	9.955	9.875	8.945	8.803	8.948	8.886	9.926	8.896	1.03	2.043
1367616_at	Nppb	natriuretic peptide precursor type B	11.715	11.749	11.385	11.558	10.768	10.703	10.704	10.571	11.602	10.687	0.915	1.886
1367631_at	Ctgf	connective tissue growth factor	9.553	9.63	9.602	9.38	8.513	8.232	8.511	8.359	9.541	8.404	1.137	2.2
1367648_at	Igfbp2	insulin-like growth factor binding protein 2	6.469	5.783	5.754	5.857	4.429	4.959	4.958	4.542	5.965	4.722	1.244	2.368
1367659_s_at	Dci	dodecenoyl-coenzyme A delta isomerase	9.353	9.293	9.417	9.349	10.448	10.631	10.358	10.53	9.353	10.492	-1.139	-2.2
1367668_a_at	Scd2	stearoyl-Coenzyme A desaturase 2	9.029	8.907	8.695	8.652	7.912	7.795	7.954	7.772	8.82	7.858	0.962	1.948
1367679_at	Cd74	CD74 antigen (invariant polypeptide of major histocompatibility complex, class II antigen-associated)	9.896	9.664	9.861	9.835	10.776	10.733	10.753	10.803	9.814	10.766	-0.952	-1.94
1367687_a_at	Pam	peptidylglycine alpha-amidating monooxygenase	12.633	12.666	12.541	12.754	11.459	11.409	11.438	11.388	12.649	11.424	1.225	2.337
1367700_at	Fmod	fibromodulin	8.056	7.656	7.587	7.942	4.962	5.24	4.916	5.612	7.81	5.183	2.628	6.181
1367702_at	Acadm	acetyl-Coenzyme A dehydrogenase, medium chain	9.927	10.421	10.885	10.274	11.549	11.69	11.565	11.667	10.377	11.618	-1.241	-2.36
1367705_at	Glrx1	glutaredoxin 1 (thioltransferase)	6.492	6.705	6.447	6.698	5.538	5.759	5.74	5.902	6.585	5.735	0.851	1.803
1367707_at	Fasn	fatty acid synthase	5.046	8.474	10.24	7.451	4.83	4.822	4.699	4.771	7.803	4.781	3.022	8.124
1367735_at	Acadl	acetyl-Coenzyme A dehydrogenase, long-chain	10.969	11.164	11.309	11.059	12.067	12.149	11.976	12.125	11.125	12.079	-0.954	-1.94
1367744_at	Maged2	melanoma antigen, family D, 2	8.335	8.296	8.366	8.315	7.216	7.087	7.391	7.275	8.328	7.242	1.086	2.122
1367755_at	Cdo1	cysteine dioxygenase 1, cytosolic	7.639	8.931	9.782	8	5.464	5.26	5.493	5.773	8.588	5.497	3.091	8.519
1367774_at	Gsta3	glutathione S-transferase A3	8.239	7.881	7.862	8.015	6.639	6.782	6.512	6.649	7.999	6.646	1.354	2.555
1367787_at	Ica1	islet cell autoantigen 1	7.624	8.115	7.289	7.714	5.167	5.375	5.299	4.932	7.686	5.193	2.492	5.626
1367791_at	Ramp1	receptor (calcitonin) activity modifying protein 1	6.417	6.636	6.359	6.644	4.97	5.066	4.748	4.801	6.514	4.896	1.618	3.069
1367811_at	Phgdh	3-phosphoglycerate dehydrogenase	5.308	5.685	6.452	5.367	4.566	4.278	4.556	4.481	5.703	4.47	1.232	2.35
1367828_at	Acads	acetyl-Coenzyme A dehydrogenase, short chain	8.221	8.232	8.359	8.21	9.604	9.649	9.569	9.559	8.256	9.595	-1.34	-2.53
1367847_at	Nupr1	nuclear protein 1	7.596	6.789	7.713	7.745	6.094	4.453	6.317	6.372	7.461	5.809	1.652	3.142
1367851_at	Ptgds	prostaglandin D2 synthase	7.368	7.213	6.652	7.241	5.042	5.693	4.833	5.182	7.118	5.188	1.931	3.813
1367852_s_at	Gp1bb /// Sept5	glycoprotein Ib, beta polypeptide /// septin 5	8.099	7.905	7.676	8.048	5.715	5.378	5.826	5.761	7.932	5.67	2.262	4.797
1367870_at	Txnl2	thioredoxin-like 2	10.567	10.394	10.191	10.234	9.483	9.516	9.487	9.441	10.347	9.482	0.865	1.821
1367894_at	Insig1	insulin induced gene 1	8.843	8.975	8.95	8.687	8.098	8.001	7.839	8.093	8.864	8.008	0.856	1.81
1367896_at	Ca3	carbonic anhydrase 3	8.68	9.029	9.797	8.802	3.518	4.112	4.027	4.155	9.077	3.953	5.124	34.873
1367897_at	Acadvl	acyl-Coenzyme A dehydrogenase, very long chain	9.047	9.121	9.406	9.283	10.171	10.216	10.101	10.256	9.214	10.186	-0.971	-1.96
1367909_at	Dcxr	dicarbonyl L-xylulose reductase	9.197	8.951	8.605	8.982	7.913	7.705	7.527	7.539	8.934	7.671	1.263	2.399
1367912_at	Ltbp1	latent transforming growth factor beta binding protein 1	8.176	7.931	8.073	8.118	6.738	6.42	6.739	6.835	8.074	6.683	1.391	2.623
1367920_at	Edg5	endothelial differentiation, sphingolipid G-protein-coupled receptor, 5	6.408	6.203	5.872	6.279	4.353	4.63	4.294	4.636	6.19	4.478	1.712	3.277
1367928_at	Myh7	myosin, heavy polypeptide 7, cardiac muscle, beta	3.941	4.341	4.752	4.629	7.698	8.098	7.791	7.988	4.416	7.894	-3.478	-11.14
1367939_at	Rbp1	retinol binding protein 1, cellular	7.944	7.812	7.829	7.695	5.993	6.179	6.001	6.099	7.82	6.068	1.752	3.368
1367942_at	Acp5	acid phosphatase 5, tartrate resistant	5.315	4.833	5.08	4.918	3.611	3.756	3.721	3.51	5.037	3.649	1.387	2.616
1367949_at	Penk1	proenkephalin 1	5.116	4.881	6.201	5.076	9.065	9.02	8.996	9.244	5.318	9.081	-3.763	-13.57
1367960_at	Arl4a	ADP-ribosylation factor-like 4A	9.195	9.101	8.917	8.887	6.785	6.889	6.841	6.995	9.025	6.877	2.148	4.432
1367977_at	Snca	synuclein, alpha	8.56	8.874	8.045	8.686	3.654	3.553	3.448	3.549	8.541	3.551	4.99	31.783
1367982_at	Alas1	aminolevulinic acid synthase 1	9.598	9.56	9.593	9.488	10.54	10.496	10.389	10.518	9.56	10.486	-0.926	-1.9
1367987_at	Rnpep	arginyl aminopeptidase (aminopeptidase B)	8.611	8.481	8.666	8.518	9.591	9.573	9.472	9.478	8.569	9.529	-0.96	-1.94
1367992_at	Sgne1	secretory granule neuroendocrine protein 1	5.281	5.397	4.695	4.605	3.208	3.218	3.445	3.368	4.994	3.31	1.685	3.215
1367999_at	Aldh2	aldehyde dehydrogenase 2	8.393	8.662	8.24	8.525	9.696	9.752	9.541	9.692	8.455	9.67	-1.215	-2.32
1368000_at	C3	complement component 3	5.799	6.333	6.704	5.616	4.237	4.437	4.358	4.353	6.113	4.346	1.767	3.403
1368008_at	Prom1	prominin 1	6.913	6.955	7.292	7.146	8.204	7.982	8.143	7.997	7.076	8.082	-1.005	-2.01
1368013_at	Ddit4l	DNA-damage-inducible transcript 4-like	7.103	6.817	6.492	6.954	8.065	8.138	7.889	8.352	6.842	8.111	-1.269	-2.41
1368021_at	Adh1	alcohol dehydrogenase 1 (class I)	7.618	7.543	6.592	7.307	5.999	5.852	4.879	5.369	7.265	5.525	1.74	3.341
1368023_at	Qscn6	quiescin Q6	7.676	7.589	7.497	7.721	6.376	6.122	5.954	6.278	7.621	6.183	1.438	2.709
1368051_at	Hsd17b12	hydroxysteroid (17-beta) dehydrogenase 12	7.947	8.282	8.857	8.065	7.168	7.301	7.357	7.265	8.288	7.273	1.015	2.021
1368059_at	Crym	crystallin, mu	5.294	5.139	5.397	4.803	7.227	7.015	6.829	6.972	5.158	7.011	-1.852	-3.61
1368079_at	Pdk1	pyruvate dehydrogenase kinase, isoenzyme 1	7.982	7.908	8.032	7.791	9.233	9.217	9.09	9.157	7.928	9.174	-1.246	-2.37
1368092_at	Fah	fumarylacetoacetate hydrolase	5.602	5.8	6.346	5.525	4.387	4.499	4.274	4.387	5.818	4.387	1.432	2.697
1368105_at	Tspan2	tetraspanin 2	9.316	9.312	9.416	9.323	8.032	8.029	7.938	7.919	9.342	7.979	1.362	2.571
1368124_at	Dusp5	dual specificity phosphatase 5	7.523	7.869	7.271	7.455	6.549	6.743	6.531	6.688	7.529	6.628	0.902	1.868
1368127_at	Neu2	neuraminidase 2	7.06	7.282	6.687	6.958	5.231	5.339	5.076	4.944	6.997	5.147	1.849	3.604
1368128_at	Pla2g2a	phospholipase A2, group IIA (platelets, synovial fluid)	10.114	10.116	8.956	10.017	8.108	8.273	7.731	8.244	9.801	8.089	1.712	3.275
1368130_at	Aldh3a1	aldehyde dehydrogenase family 3, member A1	6.21	5.859	5.86	6.156	4.692	4.346	4.472	4.727	6.021	4.559	1.462	2.755
1368137_at	Mapt	microtubule-associated protein tau	5.544	5.593	5.621	5.822	7.401	7.532	7.505	7.526	5.645	7.491	-1.846	-3.6
1368138_at	Mapt	microtubule-associated protein tau	5.394	5.479	5.461	5.264	6.837	6.757	6.696	6.8	5.399	6.773	-1.373	-2.59
1368156_at	Camkk1	calcium/calmodulin-dependent protein kinase kinase 1, alpha	5.099	5.191	5.308	5.165	4.154	4.46	4.211	4.199	5.191	4.256	0.935	1.912
1368174_at	Egln3	EGL nine homolog 3 (C. elegans)	8.873	8.657	8.572	8.413	10.04	10.011	10.029	9.944	8.629	10.006	-1.377	-2.6
1368182_at	Acsl6	acyl-CoA synthetase long-chain family member 6	3.773	4.142	4.142	4.036	6.942	7.006	6.687	6.782	4.023	6.854	-2.831	-7.12
1368188_at	Hpd	4-hydroxyphenylpyruvic acid dioxygenase	3.205	3.183	3.396	3.065	4.045	4.423	3.966	4.149	3.213	4.146	-0.933	-1.91
1368194_at	Agpat4	1-acylglycerol-3-phosphate O-acyltransferase 4 (lysophosphatidic acid acyltransferase, delta)	7.721	7.531	7.443	7.473	5.372	5.14	5.491	5.466	7.542	5.367	2.175	4.515
1368227_at	Slc28a2	solute carrier family 28 (sodium-coupled nucleoside transporter), member 2	7.116	6.995	6.856	7.07	8.092	7.993	7.753	7.729	7.009	7.892	-0.882	-1.84
1368252_at	Kbtbd10	kelch repeat and BTB (POZ) domain containing 10	9.844	9.733	9.71	9.908	8.611	8.494	8.476	8.563	9.799	8.536	1.263	2.4
1368259_at	Ptgs1	prostaglandin-endoperoxide synthase 1	5.997	5.899	5.693	5.474	4.855	4.304	4.795	4.782	5.766	4.684	1.082	2.116
1368264_at	Pex6	peroxisomal biogenesis factor 6	4.991	5.807	6.805	5.099	4.913	4.547	4.872	4.775	5.675	4.777	0.899	1.865
1368284_at	Plvap	plasmalemma vesicle associated protein	8.381	8.138	7.746	7.931	5.417	5.455	5.776	5.438	8.049	5.522	2.527	5.765
1368300_at	Adora2a	adenosine A2a receptor	4.968	4.959	5.099	5.053	6.19	6.267	6.374	6.46	5.02	6.323	-1.303	-2.47
1368321_at	Egr1	early growth response 1	7.906	9.654	8.65	8.157	7.117	7.682	7.344	7.363	8.592	7.376	1.215	2.322
1368323_at	Tfpi	tissue factor pathway inhibitor	9.147	9.331	9.168	9.135	8.183	8.105	8.231	8.2	9.195	8.18	1.015	2.021
1368342_at	Ampd3	adenosine monophosphate deaminase 3	6.944	6.927	6.985	6.892	8.115	8.034	8.111	7.958	6.937	8.054	-1.118	-2.17
1368367_at	Cuzd1	CUB and zona pellucida-like domains 1	6.119	6.136	5.975	5.773	4.253	4.693	4.334	4.068	6.001	4.337	1.664	3.168
1368368_a_at	Lsr	lipolysis stimulated lipoprotein receptor	6.283	5.946	5.917	6.177	3.982	4.256	3.99	3.954	6.081	4.046	2.035	4.099
1368372_at	Sts	steroid sulfatase	5.596	5.59	5.572	5.789	6.778	6.684	6.485	6.47	5.637	6.604	-0.967	-1.96
1368380_at	Vtn	vitronectin	6.108	6.311	5.826	6.48	7.47	7.485	7.366	7.614	6.181	7.484	-1.303	-2.47
1368387_at	Bdh1	3-hydroxybutyrate dehydrogenase, type 1	5.779	5.48	6.015	5.883	8.104	7.417	8.254	8.161	5.789	7.984	-2.195	-4.58
1368395_at	Gpc3	glypican 3	8.219	8.149	7.766	8.15	5.026	4.961	5.141	4.846	8.071	4.993	3.078	8.442
1368399_a_at	Pgcp	plasma glutamate carboxypeptidase	8.426	8.446	8.133	8.398	6.563	6.619	6.797	6.806	8.351	6.696	1.655	3.148
1368407_at	Hpse	heparanase	4.208	4.42	4.458	4.262	5.383	5.568	5.752	5.184	4.337	5.472	-1.135	-2.2
1368418_a_at	Cp	ceruloplasmin	6.668	6.57	6.825	6.671	5.643	5.642	5.719	5.837	6.683	5.71	0.973	1.963
1368419_at	Cp	ceruloplasmin	6.846	6.991	6.984	6.921	5.516	5.937	5.772	5.462	6.935	5.672	1.264	2.401
1368422_at	Meox2	mesenchyme homeobox 2	6.68	6.605	6.895	6.799	7.579	7.809	8.002	7.876	6.745	7.816	-1.072	-2.1
1368428_at	Xpnpep2	X-prolyl aminopeptidase (aminopeptidase P) 2, membrane-bound	3.835	3.995	4.237	3.881	5.066	4.927	4.949	4.973	3.987	4.979	-0.992	-1.99
1368441_at	Msln	mesothelin	9.327	8.903	8.521	8.785	4.589	4.615	4.475	4.252	8.884	4.483	4.401	21.134
1368455_at	Nkg7	natural killer cell group 7 sequence	3.919	4.332	4.083	3.787	4.85	4.78	4.877	5.01	4.03	4.879	-0.849	-1.8
1368463_at	Vegfc	vascular endothelial growth factor C	6.132	5.947	6.144	6.113	6.89	7.05	7.073	6.808	6.084	6.955	-0.871	-1.83
1368468_at	Cyp11a1	cytochrome P450, family 11, subfamily a, polypeptide 1	3.281	3.441	3.833	3.309	5.201	5.821	5.17	5.631	3.466	5.456	-1.99	-3.97
1368470_at	Ggh	gamma-glutamyl hydrolase	10.372	10.343	9.893	10.251	6.374	6.153	6.129	6.328	10.215	6.246	3.969	15.66
1368473_at	Gja5	gap junction membrane channel protein alpha 5	4.363	4.192	4.672	4.393	5.515	5.528	5.681	5.591	4.405	5.579	-1.174	-2.26
1368474_at	Vcam1	vascular cell adhesion molecule 1	7.812	7.829	7.809	7.877	4.865	4.834	5.212	5.21	7.832	5.03	2.801	6.97
1368477_at	Atp2a3	ATPase, Ca++ transporting, ubiquitous	5.259	4.999	5.181	5.254	6.205	6.223	6.124	6.242	5.173	6.198	-1.025	-2.04
1368515_at	Epb4.1l3	erythrocyte protein band 4.1-like 3	6.991	7.38	6.746	7.326	4.141	4.31	4.266	4.429	7.111	4.286	2.824	7.083
1368523_at	Cadps	Ca2+-dependent secretion activator	4.12	4.67	4.51	4.419	5.147	5.859	5.61	5.705	4.43	5.58	-1.151	-2.22
1368527_at	Ptgs2	prostaglandin-endoperoxide synthase 2	3.106	3.943	3.51	3.39	2.408	2.58	2.482	2.582	3.487	2.513	0.974	1.965
1368528_at	Mic2l1	MIC2 like 1	6.987	7.256	6.51	7.251	5.322	5.562	5.003	5.883	7.001	5.443	1.558	2.945
1368534_at	Adra1d	adrenergic receptor, alpha 1d	4.341	4.43	5.126	4.274	5.644	5.799	5.809	5.838	4.543	5.772	-1.23	-2.35
1368536_at	Enpp2	ectonucleotide pyrophosphatase/phosphodiesterase 2	7.757	7.611	7.581	7.513	6.69	6.491	6.475	6.337	7.615	6.498	1.117	2.169
1368540_at	Tpbg	trophoblast glycoprotein	4.529	4.165	3.834	4.207	5.218	5.251	5.026	5.16	4.184	5.164	-0.98	-1.97
1368560_at	Kcnj5	potassium inwardly-rectifying channel, subfamily J, member 5	9.232	9.085	8.795	9.16	6.144	6.107	5.947	6.308	9.068	6.126	2.942	7.683
1368563_at	Aspa	aspartoacylase	5.042	5.854	5.937	5.024	3.974	3.927	3.994	4.224	5.464	4.03	1.435	2.703
1368565_at	Slc1a3	solute carrier family 1 (glial high affinity glutamate transporter), member 3	5.545	5.578	5.96	5.376	4.845	4.657	4.538	4.765	5.615	4.701	0.914	1.884
1368660_at	Rapgef3	Rap guanine nucleotide exchange factor (GEF) 3	4.178	4.639	4.981	4.908	5.672	5.496	5.873	5.453	4.677	5.623	-0.947	-1.93
1368675_at	Chn2	chimerin (chimaerin) 2	5.037	5.136	5.037	5.264	4.118	3.89	4.2	4.064	5.119	4.068	1.051	2.072
1368677_at	Bdnf	brain derived neurotrophic factor	5.443	5.52	4.989	5.464	7.261	7.195	7.298	7.346	5.354	7.275	-1.921	-3.79
1368691_at	Gria3	glutamate receptor, ionotropic, AMPA3 (alpha 3)	6.484	6.659	6.393	6.866	5.638	5.748	5.559	5.716	6.6	5.665	0.935	1.912
1368698_at	Atp2b2	ATPase, Ca++ transporting, plasma membrane 2	3.404	3.691	4.097	3.955	4.7	5.03	5.031	4.644	3.787	4.851	-1.065	-2.09
1368702_at	Pawr	PRKC, apoptosis, WT1, regulator	6.354	5.902	5.465	5.675	3.99	3.932	4.043	3.812	5.849	3.944	1.905	3.744
1368703_at	Pdlim5	PDZ and LIM domain 5	6.511	6.572	6.486	6.523	5.458	5.635	5.351	5.746	6.523	5.548	0.975	1.966
1368706_at	Tm4sf4	transmembrane 4 superfamily member 4	8.119	7.149	5.129	7.847	3.806	3.791	3.573	3.834	7.061	3.751	3.31	9.919
1368785_a_at	Pitx2	paired-like homeodomain transcription factor 2	8.112	8.165	7.866	8.213	3.751	2.858	3.613	3.352	8.089	3.393	4.696	25.916
1368810_a_at	Mbp	myelin basic protein	5.447	5.862	5.618	5.77	3.709	4.092	3.419	3.703	5.674	3.731	1.943	3.846
1368840_at	Lr8	LR8 protein	9.608	9.147	9.139	9.243	8.517	8.335	8.366	8.251	9.284	8.367	0.917	1.888
1368851_at	Ets1	v-ets erythroblastosis virus E26 oncogene homolog 1 (avian)	7.985	7.835	8.074	8.061	9.312	9.101	9.262	9.289	7.989	9.241	-1.252	-2.38
1368853_at	Vsnl1	visinin-like 1	6.641	7.094	6.575	6.955	3.315	3.056	3.274	2.943	6.816	3.147	3.669	12.721
1368854_at	Vsnl1	visinin-like 1	7.677	7.845	7.496	7.991	3.199	4.013	3.445	3.066	7.752	3.431	4.321	19.993
1368879_a_at	Gnao	guanine nucleotide binding protein, alpha o	7.119	7.168	6.881	7.317	5.905	6.06	5.899	5.789	7.121	5.913	1.208	2.31
1368881_at	Bet1	blocked early in transport 1 homolog (S. cerevisiae)	7.002	7.072	6.975	6.972	5.944	6.075	5.963	6.243	7.005	6.056	0.949	1.931
1368883_at	Nov	nephroblastoma overexpressed gene	7.599	7.97	7.414	7.42	5.947	5.689	5.657	5.869	7.601	5.791	1.81	3.506
1368900_at	Thbd	thrombomodulin	4.483	4.689	4.558	4.683	5.601	5.544	5.487	5.659	4.603	5.572	-0.969	-1.96
1368901_at	Thbd	thrombomodulin	5.886	5.57	5.714	5.887	7.169	7.107	6.861	7.102	5.764	7.06	-1.296	-2.45
1368911_at	Kcnj8	potassium inwardly-rectifying channel, subfamily J, member 8	6.624	6.53	6.579	6.636	7.59	7.636	7.56	7.669	6.592	7.614	-1.022	-2.03
1368920_at	Slit3	slit homolog 3 (Drosophila)	6.448	6.576	6.584	6.571	5.206	4.879	4.976	5.239	6.545	5.075	1.47	2.769
1368943_at	Rnase4	ribonuclease, RNase A family 4	8.946	8.951	8.867	9.027	7.933	7.84	8.049	7.871	8.948	7.923	1.025	2.035
1368970_at	Cdh23	cadherin 23 (otocadherin)	3.666	3.747	3.575	3.806	5.057	5.025	4.592	5.073	3.699	4.937	-1.238	-2.36
1368976_at	Cd38	CD38 antigen	4.255	3.908	4.107	3.992	5.043	5.285	5.012	5.461	4.066	5.2	-1.135	-2.2
1368982_at	Pkia	protein kinase inhibitor, alpha	8.306	8.236	8.001	8.299	7.444	7.34	7.176	7.477	8.211	7.359	0.851	1.804
1368990_at	Cyp1b1	cytochrome P450, family 1, subfamily b, polypeptide 1	7.126	7.023	7.295	7.141	5.778	5.934	6.232	5.9	7.147	5.961	1.186	2.274
1369067_at	Nr4a3	nuclear receptor subfamily 4, group A, member 3	4.605	7.181	4.778	6.474	3.218	3.419	3.591	4.543	5.76	3.693	2.067	4.19
1369087_at	Flt1	FMS-like tyrosine kinase 1	5.776	5.961	5.799	6.124	7.093	6.85	7.17	6.802	5.915	6.979	-1.064	-2.09
1369115_at	Adrb2	adrenergic receptor, beta 2	4.926	4.607	4.569	4.669	5.384	5.532	5.723	5.591	4.693	5.558	-0.865	-1.82
1369124_at	Htr2a	5-hydroxytryptamine (serotonin) receptor 2A	4.326	4.278	4.399	4.757	3.282	3.696	3.463	3.69	4.44	3.533	0.907	1.875
1369125_at	Htr2a	5-hydroxytryptamine (serotonin) receptor 2A	5.799	6.236	5.159	5.948	2.88	2.84	2.859	2.666	5.786	2.811	2.975	7.861
1369129_at	Rasgrp1	RAS guanyl releasing protein 1	4.85	4.747	3.944	4.35	3.224	2.985	3.02	3.116	4.473	3.086	1.386	2.614
1369157_at	Pde3b	phosphodiesterase 3B	4.524	4.836	5.548	4.32	3.688	3.99	3.535	3.967	4.807	3.795	1.012	2.016
1369212_s_at	Epb4.1l1	erythrocyte protein band 4.1-like 1	7.64	7.944	7.666	7.675	6.721	6.82	6.789	7.062	7.731	6.848	0.883	1.844
1369227_at	Chm	choroidermia	6.107	5.999	5.632	5.886	5.188	4.748	5.067	5.037	5.906	5.01	0.896	1.861
1369235_at	Unc5b	unc-5 homolog B (C. elegans)	5.144	5.261	5.41	5.284	6.174	6.179	6.191	5.955	5.275	6.125	-0.85	-1.8
1369269_at	Galnt1	UDP-N-acetyl-alpha-D-galactosamine:polypeptide N-acetylgalactosaminyltransferase 1	8.619	8.556	8.634	8.579	7.682	7.714	7.699	7.77	8.597	7.716	0.881	1.841
1369273_a_at	Npr3	natriuretic peptide receptor 3	7.232	6.934	7.141	7.182	4.336	4.543	4.592	4.644	7.122	4.529	2.594	6.037
1369301_at	Agtrl1	angiotensin receptor-like 1	5.072	5.052	5.176	5.38	7.125	6.885	6.824	6.79	5.17	6.906	-1.736	-3.33
1369313_at	Fhl2	four and a half LIM domains 2	9.118	8.714	9.266	8.749	12.094	12.074	12.027	12.081	8.962	12.069	-3.107	-8.62
1369353_at	Erbb4	v-erb-a erythroblastic leukemia viral oncogene homolog 4 (avian)	4.69	4.208	4.102	4.734	3.474	3.398	3.428	3.781	4.434	3.52	0.914	1.884
1369377_at	Hcrtr2	hypocretin (orexin) receptor 2	4.589	3.818	3.079	3.013	2.652	2.667	2.614	2.58	3.625	2.628	0.996	1.995
1369400_a_at	Pfkfb2	6-phosphofructo-2-kinase/fructose-2,6-biphosphatase 2	4.538	4.255	4.446	4.489	5.21	5.482	5.365	5.499	4.432	5.389	-0.957	-1.94
1369409_at	Nab1	Ngfi-A binding protein 1	7.959	7.975	7.817	8.009	6.834	6.543	6.702	6.651	7.94	6.682	1.257	2.39
1369422_at	Fap	fibroblast activation protein	4.878	5.059	5.56	5.464	5.979	6.062	6.511	6.099	5.24	6.163	-0.923	-1.9
1369484_at	Wisp2	WNT1 inducible signaling pathway protein 2	6.372	6.36	5.961	6.548	4.483	3.99	3.99	3.724	6.31	4.047	2.263	4.801
1369526_at	Acadsb	acyl-Coenzyme A dehydrogenase, short/branched chain	6.358	6.417	5.933	6.667	5.143	5.091	4.867	5.222	6.343	5.081	1.263	2.399
1369608_at	Fgf16	fibroblast growth factor 16	3.796	4.045	4.137	3.921	6.606	6.987	6.524	6.695	3.975	6.703	-2.728	-6.63
1369647_at	Calcrl	calcitonin receptor-like	6.353	6.222	6.187	6.406	7.237	6.977	7.244	7.152	6.292	7.152	-0.861	-1.82
1369716_s_at	Lgals5 /// Lgals9	lectin, galactose binding, soluble 5 /// lectin, galactose binding, soluble 9	7.437	7.15	7.08	6.982	8.382	8.152	7.934	8.001	7.162	8.117	-0.955	-1.94
1369718_at	Ssr3	signal sequence receptor, gamma	8.045	7.701	7.823	7.844	7.007	6.981	6.897	7.087	7.853	6.993	0.86	1.815
1369720_at	Myo1b	myosin Ib	7.759	6.961	7.503	7.634	8.538	8.172	8.339	8.421	7.464	8.368	-0.903	-1.87
1369729_at	Arl5a	ADP-ribosylation factor-like 5A	9.098	9.138	8.913	8.992	7.199	7.18	6.969	7.149	9.035	7.124	1.911	3.761
1369740_at	Kcnj3	potassium inwardly-rectifying channel, subfamily J, member 3	8.339	8.282	7.755	8.261	5.195	5.258	4.84	5.517	8.159	5.202	2.957	7.765
1369741_at	Kcnj3	potassium inwardly-rectifying channel, subfamily J, member 3	9.233	9.086	8.698	9.225	6.601	6.128	6.513	6.336	9.061	6.394	2.666	6.347
1369757_at	Itpkb	inositol 1,4,5-trisphosphate 3-kinase B	4.681	4.44	4.247	4.498	5.807	5.505	5.601	5.537	4.467	5.612	-1.146	-2.21
1369783_a_at	Nrg1	neuregulin 1	4.616	4.57	4.237	4.297	3.877	3.548	3.315	3.495	4.43	3.559	0.871	1.829
1369793_a_at	Mcam	melanoma cell adhesion molecule	5.728	5.933	6.561	5.845	7.541	7.494	7.677	7.463	6.017	7.544	-1.527	-2.88
1369820_at	Mcf2l	mcf.2 transforming sequence-like	4.11	4.228	3.939	3.998	5.093	5.03	4.854	4.717	4.069	4.924	-0.855	-1.81
1369872_a_at	Fcer2a	Fc receptor, IgE, low affinity II, alpha polypeptide	2.984	3.099	3.597	3.261	4.676	4.8	4.17	4.648	3.235	4.573	-1.338	-2.53
1369926_at	Gpx3	glutathione peroxidase 3	11.52	11.505	11.42	11.471	10.083	10.156	10.106	10.052	11.479	10.099	1.38	2.603
1369928_at	Acta1	actin, alpha 1, skeletal muscle	10.623	10.478	11.366	10.193	12.318	12.288	12.231	12.302	10.665	12.285	-1.62	-3.07
1369944_at	Marcksl1	MARCKS-like 1	8.111	7.968	8.066	7.782	8.981	8.942	9.216	8.99	7.982	9.032	-1.051	-2.07
1369948_at	Ngfrap1	nerve growth factor receptor (TNFRSF16) associated protein 1	9.13	9.284	9.119	9.163	8.289	8.357	8.259	8.275	9.174	8.295	0.879	1.839
1369953_a_at	Cd24	CD24 antigen	5.994	5.724	5.42	5.624	3.335	3.42	3.726	3.467	5.691	3.487	2.204	4.607
1369957_at	Rgs5	regulator of G-protein signaling 5	8.133	8.047	8.183	8.242	9.364	9.255	9.392	9.468	8.151	9.37	-1.219	-2.33
1369969_at	Parp1	poly (ADP-ribose) polymerase family, member 1	10.008	10.158	9.929	10.074	9.204	9.195	9.077	9.227	10.042	9.176	0.866	1.823
1369983_at	Ccl5	chemokine (C-C motif) ligand 5	6.194	5.969	5.691	5.809	6.771	6.929	7.044	6.823	5.916	6.892	-0.976	-1.97
1369999_a_at	Nnat	neuronatin	6.796	6.419	7.714	6.682	4.64	4.107	4.122	4.41	6.903	4.32	2.583	5.991
1370000_at	Nucb2	nucleobindin 2	8.2	8.209	8.066	7.964	6.898	6.935	6.875	6.809	8.11	6.879	1.231	2.347
1370012_at	Ptgis	prostaglandin I2 (prostacyclin) synthase	9.503	9.295	9.25	9.325	8.287	8.274	8.297	8.255	9.343	8.278	1.065	2.092
1370019_at	Sult1a1	sulfotransferase family 1A, phenol-preferring, member 1	7.657	7.563	7.111	7.898	5.846	5.781	5.968	6.286	7.557	5.97	1.587	3.005
1370033_at	Myl1	myosin, light polypeptide 1	7.372	7.217	7.248	7.292	5.827	4.6	5.246	5.187	7.282	5.215	2.067	4.19
1370043_at	Alcam	activated leukocyte cell adhesion molecule	8.371	8.461	8.207	8.388	6.817	6.898	6.813	6.791	8.357	6.83	1.527	2.882
1370063_at	Nr2f2	nuclear receptor subfamily 2, group F, member 2	7.209	7.291	7.045	7.299	5.953	6.154	5.977	6.275	7.211	6.09	1.121	2.175
1370071_at	Ada	adenosine deaminase	5.542	5.245	5.678	5.397	6.546	6.675	6.67	6.613	5.465	6.626	-1.161	-2.24
1370081_a_at	Vegfa	vascular endothelial growth factor A	7.335	7.547	7.612	7.695	8.483	8.4	8.378	8.458	7.547	8.43	-0.883	-1.84
1370082_at	Tgfb1	transforming growth factor, beta 1	5.296	5.499	5.598	5.386	6.374	6.491	6.317	6.416	5.445	6.399	-0.955	-1.94
1370086_at	Fgg	fibrinogen, gamma polypeptide	5.545	4.831	3.953	5.092	3.199	3.351	3.145	3.102	4.855	3.199	1.656	3.152
1370097_a_at	Cxcr4	chemokine (C-X-C motif) receptor 4	5.885	5.943	5.982	5.685	7.371	7.581	7.542	7.34	5.874	7.458	-1.585	-3
1370135_at	Cav2	caveolin 2	7.327	7.258	7.364	7.475	8.165	8.263	8.142	8.268	7.356	8.209	-0.853	-1.81
1370166_at	Sdc2	syndecan 2	8.169	8.204	8.06	8.235	6.87	6.851	6.9	6.891	8.167	6.878	1.289	2.444
1370167_at	Sdc2	syndecan 2	8.154	8.254	7.984	8.102	6.727	6.876	6.896	6.526	8.123	6.756	1.367	2.579
1370180_at	Nudt4	nudix (nucleoside diphosphate linked moiety X)-type motif 4	11.989	12.138	11.908	12.088	10.964	10.967	10.883	10.932	12.031	10.936	1.094	2.135
1370198_at	Trdn	triadin	9.629	9.741	9.276	9.649	5.635	5.701	5.935	6.055	9.574	5.832	3.742	13.382
1370216_at	Ddr1	discoidin domain receptor family, member 1	6.197	6.321	6.074	6.055	5.228	5.119	4.736	4.789	6.162	4.968	1.194	2.287
1370228_at	Srprb /// Tf	transferrin /// signal recognition particle receptor, B subunit	8.479	8.087	8.248	7.992	7.228	6.866	7.196	7.105	8.201	7.099	1.103	2.148
1370229_at	Ndrg4	N-myc downstream regulated gene 4	9.208	9.255	9.418	9.279	10.687	10.497	10.625	10.655	9.29	10.616	-1.326	-2.51
1370234_at	Fn1	fibronectin 1	9.579	9.77	9.808	9.834	8.471	8.429	8.844	8.649	9.747	8.598	1.149	2.218
1370251_at	Avpi1	arginine vasopressin-induced 1	6.674	6.452	6.356	6.464	5.455	5.646	5.559	5.772	6.486	5.608	0.879	1.839
1370252_at	Avpi1	arginine vasopressin-induced 1	9.204	9.21	8.919	9.036	8.05	8.122	7.848	7.874	9.092	7.974	1.119	2.171
1370291_at	Pdlim3	PDZ and LIM domain 3	10.446	10.626	10.346	10.424	8.791	8.716	8.711	8.677	10.46	8.724	1.737	3.332
1370312_at	Spon1	spondin 1	7.771	7.548	6.996	7.263	6.465	6.389	6.179	6.476	7.395	6.377	1.017	2.024
1370328_at	Dkk3	dickkopf homolog 3 (Xenopus laevis)	10.275	10.503	10.189	10.423	8.661	8.483	8.685	8.628	10.347	8.614	1.733	3.325
1370342_at	Kcnk2	potassium channel, subfamily K, member 2	8.421	8.815	8.353	8.789	6.462	6.706	6.363	6.579	8.595	6.528	2.067	4.19
1370355_at	Scd1	stearoyl-Coenzyme A desaturase 1	6.237	9.362	10.836	8.258	4.711	3.916	4.395	4.155	8.673	4.294	4.379	20.81
1370372_at	Rasd2	RASD family, member 2	3.441	3.372	3.47	3.523	5.279	5.174	5.135	5.139	3.451	5.182	-1.73	-3.32
1370383_s_at	RT1-Db1	RT1 class II, locus Db1	6.312	5.95	6.299	6.077	7.182	7.127	7.116	7.285	6.16	7.178	-1.018	-2.03
1370391_at	Crabp2	cellular retinoic acid binding protein 2	6.649	6.669	6.588	6.428	4.912	4.8	4.854	4.488	6.584	4.764	1.82	3.531
1370402_at	Egfl7	EGF-like domain 7	7.388	7.595	7.818	7.648	8.554	8.474	8.598	8.296	7.612	8.481	-0.868	-1.83
1370406_a_at	Daf1	decay accelarating factor 1	7.357	6.773	6.865	6.787	4.885	4.362	4.497	4.689	6.946	4.608	2.337	5.053
1370410_at	Igsf1	immunoglobulin superfamily, member 1	9.18	9.274	9.044	9.274	6.92	7.118	6.719	6.745	9.193	6.876	2.317	4.984
1370419_a_at	Sh3kbp1	SH3-domain kinase binding protein 1	9.373	9.392	9.352	9.073	10.897	10.978	10.803	10.841	9.297	10.88	-1.583	-3
1370442_at	Tmsbl1	thymosin beta-like protein 1	4.947	5.057	5.323	5.213	3.489	3.303	3.604	3.553	5.135	3.487	1.648	3.133
1370449_at	P2ry14	purinergic receptor P2Y, G-protein coupled, 14	5.712	5.787	5.706	5.88	6.857	7.04	6.973	6.777	5.771	6.912	-1.14	-2.2
1370454_at	Homer1	homer homolog 1 (Drosophila)	5.06	4.913	4.497	5.127	5.861	5.794	5.518	5.908	4.899	5.77	-0.871	-1.83
1370479_x_at	Obp3	alpha-2u globulin PGCL4	7.099	6.375	5.721	6.852	3.058	3.492	3.076	3.634	6.512	3.315	3.197	9.17
1370492_a_at	Flt1	FMS-like tyrosine kinase 1	4.814	4.935	4.925	4.782	6.246	5.919	5.91	5.772	4.864	5.962	-1.098	-2.14
1370503_s_at	Epb4.1l3	erythrocyte protein band 4.1-like 3	6.918	6.957	6.154	6.854	4.206	4.107	4.046	4.177	6.721	4.134	2.587	6.007
1370508_a_at	Cacna1g	calcium channel, voltage-dependent, T type, alpha 1G subunit	6.72	7.025	6.626	6.931	5.286	5.444	5.009	5.202	6.825	5.235	1.59	3.01
1370509_at	Pdp2	pyruvate dehydrogenase phosphatase isoenzyme 2	6.089	6.071	6.069	6.031	7.126	7.403	6.982	7.269	6.065	7.195	-1.13	-2.19
1370522_at	Gcgr	glucagon receptor	3.837	4.153	4.651	4.1	5.86	6.215	5.598	5.547	4.185	5.805	-1.62	-3.07
1370541_at	Nr1d2	nuclear receptor subfamily 1, group D, member 2	7.475	7.622	7.061	7.567	6.321	6.45	6.389	6.799	7.431	6.49	0.941	1.92
1370563_at	LOC191574	3-alpha-hydroxysteroid dehydrogenase	5.89	6.259	6.619	6.234	7.083	7.215	7.395	7.079	6.251	7.193	-0.942	-1.92
1370623_at	Fgl2	fibrinogen-like 2	7.384	7.246	7.395	7.333	5.982	5.494	5.606	5.91	7.34	5.748	1.592	3.014
1370631_at	Reg3g	regenerating islet-derived 3 gamma	3.031	3.19	3.459	2.969	4.753	4.759	5.244	5.08	3.163	4.959	-1.796	-3.47
1370680_at	Stau2	staufen, RNA binding protein, homolog 2 (Drosophila)	7.395	7.603	7.261	7.553	5.929	6.489	6.278	6.388	7.453	6.271	1.182	2.269
1370738_a_at	Trdn	triadin	8.843	8.482	8.402	8.731	7.814	7.806	7.527	7.681	8.614	7.707	0.907	1.876
1370747_at	Fgf9	fibroblast growth factor 9	3.663	3.615	4.261	3.621	5.7	5.573	5.695	5.496	3.79	5.616	-1.826	-3.55
1370758_at	Rab15	RAB15, member RAS onocogene family	5.593	5.792	5.395	5.241	3.76	3.887	3.864	3.916	5.505	3.857	1.649	3.135
1370770_s_at	Kitl	kit ligand	5.194	4.771	5.113	5.409	6.488	6.34	6.203	6.416	5.122	6.362	-1.24	-2.36
1370773_a_at	Kcnip2	Kv channel-interacting protein 2	5.467	5.17	5.519	5.245	8.312	8.254	7.945	8.347	5.35	8.214	-2.864	-7.28
1370805_at	Cited1	Cbp/p300-interacting transactivator with Glu/Asp-rich carboxy-terminal domain 1	8.855	8.864	8.745	8.724	6.098	6.278	5.838	5.868	8.797	6.02	2.777	6.854
1370807_at	Tmem49	transmembrane protein 49	8.359	8.469	8.221	8.244	7.222	7.401	7.282	7.351	8.323	7.314	1.009	2.013
1370810_at	Ccnd2	cyclin D2	8.87	8.584	8.874	8.66	9.901	9.858	9.674	9.798	8.747	9.808	-1.061	-2.09
1370814_at	Dhrs4	dehydrogenase/reductase (SDR family) member 4	7.807	7.956	8.027	8.008	8.88	8.91	8.767	8.923	7.949	8.87	-0.921	-1.89
1370817_at	Sec11l3	Sec11-like 3 (S. cerevisiae)	9.185	9.169	8.994	9.022	8.113	8.088	7.994	8.02	9.092	8.054	1.038	2.054
1370822_at	RT1-Ba	RT1 class II, locus Ba	6.014	5.906	6.166	5.791	6.975	7.293	7.115	7.036	5.969	7.105	-1.135	-2.2
1370824_at	Slc38a3	solute carrier family 38, member 3	5.577	5.362	5.532	5.427	6.881	6.79	6.748	6.686	5.475	6.777	-1.302	-2.47
1370829_at	Fntb	farnesyltransferase, CAAX box, beta	7.264	6.98	6.796	6.837	5.982	5.82	5.985	6.207	6.969	5.998	0.971	1.96
1370848_at	Slc2a1	solute carrier family 2 (facilitated glucose transporter), member 1	5.105	5.044	5.044	4.907	6.287	6.356	6.144	6.294	5.025	6.27	-1.245	-2.37
1370859_at	Pdia6	protein disulfide isomerase associated 6	10.18	10.199	10.174	10.174	9.365	9.157	9.197	9.223	10.182	9.236	0.946	1.927
1370862_at	Apoe	apolipoprotein E	10.292	10.191	9.895	10.102	8.28	8.162	8.343	8.024	10.12	8.202	1.918	3.778
1370875_at	Vil2	villin 2	9.012	8.929	8.487	8.747	7.682	7.77	7.49	7.657	8.794	7.65	1.144	2.21
1370882_at	Hla-dmb	major histocompatibility complex, class II, DM beta	5.956	5.798	6.356	6.135	7.261	7.309	7.209	7.481	6.061	7.315	-1.254	-2.39
1370892_at	C4-2 /// C4a	complement component 4a /// complement component 4, gene 2	11.209	10.831	10.559	10.85	7.024	6.764	6.513	6.203	10.862	6.626	4.236	18.847
1370896_a_at	RGD1564935_predicted	similar to Myh11 protein (predicted)	7.323	7.169	7.246	7.209	8.351	8.49	8.401	8.24	7.237	8.37	-1.134	-2.19
1370905_at	Dock9	dedicator of cytokinesis 9	8.175	8.155	8.265	8.34	9.311	9.309	9.411	9.224	8.234	9.314	-1.08	-2.11
1370913_at	Best5	Best5 protein	8.031	7.571	7.476	7.606	9.133	8.648	8.74	8.746	7.671	8.817	-1.146	-2.21
1370932_at	Lrp4	low density lipoprotein receptor-related protein 4	7.733	8.13	7.408	8.015	6.143	6.112	6.027	6.232	7.821	6.128	1.693	3.234
1370960_at	Igfbp5	insulin-like growth factor binding protein 5	10.635	10.52	10.428	10.515	9.403	9.333	9.279	9.247	10.525	9.316	1.209	2.312
1371015_at	Mx1	myxovirus (influenza virus) resistance 1	4.186	3.66	3.39	3.85	5.075	4.234	4.395	4.809	3.771	4.628	-0.857	-1.81
1371044_at	Pde7a	phosphodiesterase 7A	8.699	8.762	8.481	8.748	5.782	5.713	5.863	5.687	8.672	5.761	2.911	7.523
1371056_at	Neo1	neogenin	6.014	5.821	5.623	5.914	4.96	4.308	4.526	4.513	5.843	4.577	1.266	2.405
1371060_at	Trim23	tripartite motif protein 23	6.684	6.728	6.165	6.559	5.395	5.371	5.429	5.665	6.534	5.465	1.069	2.098
1371062_at	Aldh5a1	aldehyde dehydrogenase family 5, subfamily A1	6.21	6.407	6.295	6.158	7.288	7.255	7.308	7.327	6.267	7.295	-1.027	-2.04
1371065_at	LOC688090 /// RT1-Bb	RT1 class II, locus Bb /// similar to RT1 class II histocompatibility antigen, B-1 beta chain precursor (RT1.B-beta(1))	6.161	6.326	6.43	5.553	7.013	7.447	7.223	6.805	6.118	7.122	-1.004	-2.01
1371078_at	RT1-Aw2	RT1 class Ib, locus Aw2	5.871	5.393	5.608	5.869	6.848	6.232	6.53	6.587	5.685	6.549	-0.864	-1.82
1371108_a_at	Atp1a1	ATPase, Na+/K+ transporting, alpha 1 polypeptide	10.012	10.064	10.083	10.149	8.942	8.946	8.851	9.004	10.077	8.936	1.141	2.205
1371138_at	Trdn	triadin	6.161	6.038	4.589	5.486	3.415	3.561	3.666	4.106	5.569	3.687	1.881	3.685
1371150_at	Ccnd1	cyclin D1	6.764	6.281	6.777	6.335	7.599	7.458	7.418	7.472	6.539	7.487	-0.948	-1.93
1371232_a_at	Cspg2	chondroitin sulfate proteoglycan 2	7.913	7.903	8.201	7.859	6.62	6.234	6.542	6.385	7.969	6.445	1.524	2.875
1371244_at	Aprt_predicted	adenine phosphoribosyl transferase (predicted)	9.295	9.184	9.196	9.135	10.087	10.124	10.073	10.151	9.202	10.109	-0.906	-1.87
1371293_at	LOC688228	similar to Myosin light polypeptide 4 (Myosin light chain 1, atrial isoform)	12.993	13.124	12.902	13.014	5.11	5.865	5.478	6.278	13.008	5.683	7.326	160.422
1371300_at	Rpl3	ribosomal protein L3	11.651	11.575	11.571	11.63	10.352	10.292	10.471	10.352	11.607	10.367	1.24	2.362
1371315_at	Myl7_predicted	myosin, light polypeptide 7, regulatory (predicted)	13.263	13.259	13.209	13.251	8.437	9.326	7.651	8.723	13.245	8.534	4.711	26.192
1371334_at	Itm2c	integral membrane protein 2C	9.998	9.745	9.657	9.998	8.809	8.669	8.786	8.862	9.85	8.782	1.068	2.097
1371400_at	Thrsp	thyroid hormone responsive protein	5.017	9.771	11.315	8.506	3.545	3.305	3.311	3.351	8.652	3.378	5.274	38.704
1371447_at	Plac8_predicted	placenta-specific 8 (predicted)	9.317	9.031	8.23	8.981	6.099	5.703	5.761	5.964	8.89	5.882	3.008	8.045
1371491_at	Notch1	Notch gene homolog 1 (Drosophila)	6.697	6.643	6.539	6.749	7.523	7.624	7.554	7.486	6.657	7.547	-0.89	-1.85
1371525_at	Slc12a7	solute carrier family 12 (potassium/chloride transporters), member 7	8.402	8.355	8.307	8.283	9.512	9.573	9.556	9.662	8.337	9.576	-1.239	-2.36
1371530_at	Krt2-8	keratin complex 2, basic, gene 8	7.347	6.563	6.083	6.682	3.431	3.409	3.609	3.175	6.669	3.406	3.263	9.599
1371536_at	Carhsp1	calcium regulated heat stable protein 1	7.861	7.422	7.926	7.66	8.668	8.6	8.632	8.525	7.717	8.606	-0.889	-1.85
1371633_at	Ctnnbl1	beta catenin-like 1	8.357	8.071	8.027	8.195	6.998	7.062	6.923	6.956	8.162	6.985	1.178	2.262
1371643_at	Ccnd1	Cyclin D1	7.664	7.269	7.513	7.282	8.411	8.176	8.333	8.306	7.432	8.307	-0.875	-1.83
1371689_at	---	Transcribed locus	9.057	9.022	8.869	9.132	7.551	7.603	7.58	7.563	9.02	7.574	1.446	2.724
1371691_at	Rarres2	retinoic acid receptor responder (tazarotene induced) 2	9.486	9.397	9.593	9.389	8.593	8.465	8.551	8.604	9.466	8.553	0.913	1.883
1371696_at	Gpr56	G protein-coupled receptor 56	6.471	6.704	6.804	6.603	7.835	7.681	7.775	7.726	6.645	7.754	-1.109	-2.16
1371762_at	Rbp4	retinol binding protein 4, plasma	4.764	6.683	8.406	6.064	3.242	3.306	3.048	3.249	6.479	3.211	3.268	9.633
1371824_at	Ak3l1	adenylate kinase 3-like 1	6.425	6.275	6.185	6.385	7.815	7.823	7.804	7.718	6.317	7.79	-1.473	-2.78
1371861_at	---	Transcribed locus	8.019	7.964	7.747	7.941	5.531	5.179	5.309	5.315	7.918	5.334	2.584	5.996
1371886_at	Crat	carnitine acetyltransferase	8.615	8.561	8.638	8.488	9.546	9.563	9.484	9.55	8.576	9.536	-0.96	-1.95
1371889_at	Slc22a17	solute carrier family 22 (organic cation transporter), member 17	7.546	7.672	7.392	7.594	6.581	6.896	6.507	6.717	7.551	6.675	0.876	1.835
1371904_at	Smyd2	SET and MYND domain containing 2	6.699	5.93	7.061	6.006	9.463	9.435	9.326	9.359	6.424	9.396	-2.972	-7.85
1371927_at	Ankrd23_predicted	ankyrin repeat domain 23 (predicted)	3.681	3.849	3.473	3.207	6.19	5.656	5.398	6.399	3.553	5.911	-2.358	-5.13
1371935_at	Tmem9_predicted	transmembrane protein 9 (predicted)	6.149	6.121	6.363	6.09	5.098	5.229	5.361	5.461	6.181	5.287	0.894	1.858
1371947_at	Ndn	necdin	6.956	6.925	7.279	6.924	5.161	5.108	5.634	5.332	7.021	5.309	1.712	3.276
1371950_at	Pdzd11_predicted	PDZ domain containing 11 (predicted)	6.965	7.152	7.207	7.062	6.114	5.984	6.153	5.91	7.097	6.04	1.056	2.08
1371985_a_at	Bat5	HLA-B associated transcript 5	8.02	7.889	7.983	7.939	8.81	8.713	8.804	8.897	7.958	8.806	-0.848	-1.8
1372027_at	---	Transcribed locus	6.325	6.274	6.436	6.31	7.246	7.413	7.301	7.271	6.336	7.308	-0.972	-1.96
1372048_at	Podxl2_predicted	podocalyxin-like 2 (predicted)	5.777	6.008	5.246	5.944	4.455	4.63	4.765	4.624	5.744	4.619	1.125	2.181
1372055_at	RGD1306534_predicted	similar to P-Rex1 (predicted)	5.515	5.626	5.484	5.523	6.75	6.753	6.942	7.009	5.537	6.863	-1.326	-2.51
1372091_at	Mig12	MID1 interacting G12-like protein	7.533	7.452	7.504	7.307	8.649	8.589	8.549	8.478	7.449	8.566	-1.117	-2.17
1372130_at	Arfgef1_predicted	ADP-ribosylation factor guanine nucleotide-exchange factor 1(brefeldin A-inhibited) (predicted)	8.921	9.269	8.909	9.127	7.669	7.618	7.6	7.671	9.056	7.639	1.417	2.67
1372134_at	Chchd6_predicted	coiled-coil-helix-coiled-coil-helix domain containing 6 (predicted)	6.43	6.336	6.494	6.382	5.635	5.815	5.416	5.274	6.41	5.535	0.875	1.835
1372136_at	---	---	7.304	7.437	7.739	7.476	8.408	8.381	8.404	8.303	7.489	8.374	-0.885	-1.85
1372144_at	Dnajb5_predicted	DnaJ (Hsp40) homolog, subfamily B, member 5 (predicted)	6.275	6.349	6.401	6.338	7.231	7.319	7.223	7.294	6.341	7.267	-0.926	-1.9
1372158_at	Lrp16	LRP16 protein	8.957	8.7	8.489	8.81	10.371	10.334	10.199	10.475	8.739	10.345	-1.606	-3.04
1372168_s_at	Igfbp6	insulin-like growth factor binding protein 6	8.593	8.499	8.342	8.536	6.605	6.81	6.883	6.61	8.492	6.727	1.765	3.399
1372182_at	Pfkp	phosphofructokinase, platelet	8.511	8.328	8.343	8.176	7.479	7.123	7.32	7.282	8.34	7.301	1.039	2.054
1372229_at	Pdk3	pyruvate dehydrogenase kinase, isoenzyme 3	5.622	5.58	5.462	5.503	4.524	4.44	4.103	4.237	5.542	4.326	1.216	2.322
1372256_at	LOC691657	similar to Cysteine-rich protein 1 (Cysteine-rich intestinal protein) (CRIP)	10.667	10.577	10.536	10.541	9.494	9.577	9.661	9.441	10.58	9.543	1.037	2.052
1372264_at	Pck1	phosphoenolpyruvate carboxykinase 1	5.204	7.684	9.762	6.72	3.916	3.975	4.217	4.157	7.343	4.066	3.276	9.687
1372268_at	---	Transcribed locus	6.827	6.732	6.521	6.901	5.651	5.209	5.379	5.424	6.745	5.416	1.33	2.513
1372282_at	RGD1307506_predicted	similar to RIKEN cDNA 2310016C16 (predicted)	8.628	8.477	8.515	8.498	7.322	7.457	7.499	7.299	8.53	7.394	1.135	2.197
1372299_at	Cdkn1c	cyclin-dependent kinase inhibitor 1C (P57)	7.051	6.563	6.455	6.548	5.737	5.568	5.558	5.306	6.654	5.542	1.112	2.161
1372300_at	Dok4_predicted	docking protein 4 (predicted)	5.823	5.698	6.166	5.589	6.782	6.795	6.995	6.689	5.819	6.815	-0.996	-1.99
1372368_at	---	Transcribed locus	8.627	8.733	8.577	8.678	7.665	7.743	7.7	7.708	8.654	7.704	0.95	1.931
1372372_at	RGD1306952	similar to Ab2-225	9.258	9.287	9.221	9.19	10.266	10.264	10.212	10.14	9.239	10.22	-0.981	-1.97
1372382_at	---	Transcribed locus	7.709	8.331	7.394	7.847	5.806	6.07	5.422	5.545	7.82	5.711	2.11	4.316
1372383_at	Gpsm1	G-protein signalling modulator 1 (AGS3-like, C. elegans)	5.677	5.327	5.943	4.886	8.981	8.939	8.878	9.095	5.458	8.973	-3.515	-11.43
1372385_at	Dusp8_predicted	Dual specificity phosphatase 8 (predicted)	5.642	5.837	5.998	5.868	6.673	6.702	6.987	6.882	5.836	6.811	-0.975	-1.97
1372390_at	---	Transcribed locus	8.407	8.515	8.511	8.589	7.279	6.964	7.311	7.276	8.506	7.207	1.298	2.459
1372398_at	LOC499129	similar to potassium channel tetramerisation domain containing 15	7.552	7.507	7.369	7.478	5.198	5.138	4.997	5.046	7.476	5.095	2.382	5.212
1372401_at	Nans_predicted	N-acetylneuraminic acid synthase (sialic acid synthase) (predicted)	7.666	7.633	7.641	7.645	6.802	6.734	6.765	6.801	7.646	6.776	0.871	1.829
1372434_at	Cip98	CASK-interacting protein CIP98	6.441	6.569	5.826	6.333	7.822	8.02	7.599	7.699	6.292	7.785	-1.493	-2.81
1372458_at	LOC498178 /// LOC687538 /// LOC689820	similar to SET domain-containing protein	6.786	6.898	6.901	6.972	7.858	7.844	7.734	7.834	6.889	7.818	-0.928	-1.9
1372485_at	Pcbd1	pterin 4 alpha carbinolamine dehydratase/dimerization cofactor of hepatocyte nuclear factor 1 alpha (TCF1) 1	6.82	7.037	6.946	6.761	5.859	5.853	6.009	5.861	6.891	5.896	0.995	1.994
1372525_at	Fkbp14	FK506 binding protein 14	7.137	7.337	7.353	7.355	5.895	6.126	5.891	6.13	7.295	6.011	1.285	2.436
1372531_at	Ppfibp2	protein tyrosine phosphatase, receptor-type, F interacting protein, binding protein 2	5.022	4.993	4.546	4.312	3.774	3.848	3.502	3.699	4.718	3.706	1.013	2.018
1372549_at	RGD1561781_predicted	similar to RIKEN cDNA 2600017H02 (predicted)	7.303	7.226	7.389	7.041	8.547	8.55	8.652	8.433	7.24	8.546	-1.306	-2.47
1372553_at	MGC94199	similar to RIKEN cDNA 2610301B20; EST AI428449	7.675	7.688	7.579	7.769	6.81	6.594	6.726	6.889	7.678	6.755	0.923	1.896
1372557_at	---	---	7.043	7.245	6.874	6.852	5.66	5.672	5.672	5.755	7.004	5.69	1.314	2.486
1372561_at	Smap1l	stromal membrane-associated protein 1-like	7.052	7.009	7.049	7.226	7.876	7.986	8.077	7.98	7.084	7.98	-0.896	-1.86
1372569_at	---	---	7.482	7.156	7.105	7.102	8.289	8.245	8.117	8.068	7.211	8.18	-0.969	-1.96
1372615_at	Aoc3	amine oxidase, copper containing 3	10.429	10.267	10.329	10.178	9.622	9.466	9.322	9.374	10.3	9.446	0.855	1.808
1372623_at	---	Transcribed locus	6.268	6.363	6.375	6.154	4.832	5.03	5.145	5.268	6.29	5.069	1.221	2.331
1372626_at	LOC689256	similar to Tumor protein D53 (mD53) (Tumor protein D52-like 1)	9.878	10.113	9.759	10.066	8.46	8.844	8.507	8.846	9.954	8.664	1.29	2.445
1372646_at	RGD1305645_predicted	similar to RIKEN cDNA 1500015O10 (predicted)	5.999	6.148	6.234	5.693	4.442	4.899	5.167	4.613	6.019	4.78	1.239	2.36
1372647_at	---	---	8.238	7.982	7.893	7.977	7.073	6.888	7.284	7.071	8.022	7.079	0.944	1.923
1372649_at	Hspb7	heat shock 27kD protein family, member 7 (cardiovascular)	11.106	11.123	10.926	10.857	11.977	11.933	11.877	11.852	11.003	11.91	-0.906	-1.87
1372653_at	Fkbp11	FK506 binding protein 11	6.349	6.212	6.046	6.06	5.101	5.287	5.461	5.276	6.167	5.281	0.885	1.847
1372665_at	Psat1	phosphoserine aminotransferase 1	5.159	5.746	6.566	5.187	4.224	3.847	4.035	4.019	5.664	4.031	1.633	3.102
1372681_at	---	---	7.723	7.695	7.775	7.731	8.707	8.839	9.017	8.683	7.731	8.812	-1.081	-2.11
1372695_at	---	Transcribed locus, strongly similar to XP_997117.1 PREDICTED: similar to fibronectin type III domain containing 5 [Mus musculus]	9.197	9.123	9.056	9.011	10.028	10.092	10.033	9.954	9.097	10.027	-0.93	-1.91
1372700_at	---	Transcribed locus	5.673	5.333	5.137	5.478	4.531	4.327	4.495	4.336	5.405	4.422	0.983	1.977
1372708_at	---	---	4.506	4.874	4.605	5.051	6.654	6.87	6.772	6.902	4.759	6.799	-2.04	-4.11
1372721_at	---	---	9.032	9.006	9.045	8.986	8.174	8.092	8.208	8.168	9.017	8.161	0.857	1.811
1372744_at	Pkp4_predicted	plakophilin 4 (predicted)	9.637	9.607	9.485	9.6	8.536	8.622	8.423	8.496	9.582	8.519	1.063	2.089
1372764_at	LOC687565 /// LOC689601	similar to density-regulated protein	8.422	8.475	8.445	8.466	7.59	7.419	7.423	7.573	8.452	7.501	0.951	1.933
1372809_at	LOC290595	hypothetical gene supported by AF152002	6.23	6.24	5.925	6.417	3.206	3.147	3.382	3.602	6.203	3.334	2.869	7.306
1372816_at	---	Transcribed locus	5.699	5.478	5.814	5.526	4.583	4.762	4.455	4.506	5.629	4.576	1.053	2.075
1372828_at	Msrb2	methionine sulfoxide reductase B2	6.891	6.904	6.985	7.125	6.097	5.919	5.857	6.192	6.976	6.016	0.96	1.946
1372848_at	---	Transcribed locus	5.245	4.915	4.523	4.546	7.777	7.884	7.436	8.09	4.807	7.797	-2.99	-7.94
1372870_at	Kdelr3_predicted	KDEL (Lys-Asp-Glu-Leu) endoplasmic reticulum protein retention receptor 3 (predicted)	8.313	8.192	8.324	8.224	7.287	7.439	7.382	7.334	8.263	7.36	0.903	1.869
1372889_at	---	Transcribed locus	5.722	5.823	5.685	5.753	4.877	4.689	4.824	4.84	5.746	4.808	0.938	1.916
1372895_at	RGD1309676	similar to RIKEN cDNA 5730469M10	6.039	6.516	7.137	6.373	4.867	4.918	4.897	5.166	6.516	4.962	1.554	2.937
1372926_at	Timp3	Tissue inhibitor of metalloproteinase 3 (Sorsby fundus dystrophy, pseudoinflammatory)	7.104	7.339	6.986	7.239	6.103	6.094	6.487	6.189	7.167	6.218	0.949	1.93
1372935_at	Tmem119_predicted	transmembrane protein 119 homolog (predicted)	8.053	7.726	7.862	7.737	4.543	4.161	4.229	3.696	7.845	4.157	3.687	12.882
1372995_at	Prkd2	protein kinase D2	6.105	6.057	6.207	6.096	7.202	7.337	7.341	7.255	6.116	7.284	-1.167	-2.25
1373043_at	LOC683036 /// Sdf2l1_predicted	stromal cell-derived factor 2-like 1 (predicted) /// similar to stromal cell-derived factor 2-like 1	7.967	7.686	7.408	7.593	6.945	6.644	6.584	6.741	7.663	6.729	0.935	1.911
1373062_at	---	Transcribed locus	8.062	8.037	7.792	8.045	7.095	7.085	7.228	6.952	7.984	7.09	0.894	1.858
1373110_at	---	Transcribed locus	8.291	8.198	7.892	8.098	5.094	5.363	5.178	5.489	8.12	5.281	2.839	7.154
1373156_at	Armcx2	armadillo repeat containing, X-linked 2	7.788	7.738	7.479	7.673	6.005	6.044	5.973	6.118	7.669	6.035	1.634	3.104
1373161_at	Tmem98	transmembrane protein 98	8.873	8.818	8.512	8.735	7.799	7.699	7.777	7.765	8.735	7.76	0.975	1.965
1373166_at	RGD1563309_predicted	similar to diacylglycerol kinase, delta 130kDa isoform 1 (predicted)	5.777	5.789	5.73	5.798	6.707	6.733	6.718	6.666	5.773	6.706	-0.933	-1.91
1373175_at	RGD1308734	similar to RIKEN cDNA 1100001H23	8.415	8.444	8.427	8.744	9.453	9.594	9.503	9.71	8.508	9.565	-1.057	-2.08
1373188_at	Scn4b	sodium channel, voltage-gated, type IV, beta	5.996	5.496	6.209	5.44	8.968	9.163	9.06	8.946	5.785	9.034	-3.249	-9.51
1373202_at	Gng3	guanine nucleotide binding protein (G protein), gamma 3	5.594	5.712	5.574	5.773	4.728	4.612	4.556	4.879	5.663	4.694	0.969	1.958
1373245_at	Col4a1	procollagen, type IV, alpha 1	9.276	9.407	9.865	9.341	10.595	10.627	10.756	10.539	9.472	10.629	-1.157	-2.23
1373288_at	St5_predicted	suppression of tumorigenicity 5 (predicted)	6.254	6.198	5.905	6.16	7.306	7.206	7.181	7.124	6.129	7.204	-1.075	-2.11
1373295_at	Obfc1	oligonucleotide/oligosaccharide-binding fold containing 1	7.325	7.25	7.254	7.278	6.516	6.036	6.644	6.288	7.277	6.371	0.906	1.873
1373321_at	---	Transcribed locus	5.437	5.416	5.1	5.023	4.081	3.99	4.187	4.119	5.244	4.094	1.15	2.218
1373335_at	Zdhhc9	zinc finger, DHHC domain containing 9	8.222	8.283	8.343	8.199	6.256	6.179	6.329	6.538	8.262	6.325	1.936	3.827
1373373_at	---	Transcribed locus	8.589	8.846	8.616	8.871	7.059	7.052	7.239	7.266	8.73	7.154	1.576	2.982
1373381_at	Herc4	hect domain and RLD 4	8.412	8.528	8.298	8.472	7.493	7.575	7.438	7.515	8.428	7.505	0.922	1.895
1373403_at	LOC684871	similar to Protein C8orf4 (Thyroid cancer protein 1) (TC-1)	6.339	6.563	6.561	6.734	7.859	7.696	7.683	7.894	6.549	7.783	-1.233	-2.35
1373427_at	Rragd_predicted	Ras-related GTP binding D (predicted)	5.87	5.815	5.579	5.811	6.675	6.623	6.571	6.674	5.769	6.636	-0.867	-1.82
1373433_at	LOC680182 /// LOC681284 /// Nsbp1_predicted	nucleosome binding protein 1 (predicted) /// similar to Nucleosome binding protein 1 (Nucleosome binding protein 45) (NBP-45) (GARP45 protein)	7.976	8.221	8.249	8.297	6.403	6.306	6.294	6.663	8.186	6.416	1.769	3.409
1373478_at	---	Transcribed locus	5.14	5.356	5.653	5.172	4.161	4.198	4.153	4.215	5.33	4.182	1.148	2.217
1373483_at	Ankrd47_predicted	ankyrin repeat domain 47 (predicted)	6.504	6.511	6.648	6.636	7.692	7.526	7.821	7.721	6.575	7.69	-1.115	-2.17
1373500_at	Lrpprc	leucine-rich PPR-motif containing	8.347	8.571	8.73	8.378	9.539	9.51	9.56	9.6	8.506	9.552	-1.046	-2.06
1373533_at	---	---	8.262	8.057	8.238	8.216	9.08	8.892	9.153	9.107	8.193	9.058	-0.865	-1.82
1373544_at	Cxcl9	chemokine (C-X-C motif) ligand 9	4.861	4.865	5.89	5	6.471	6.678	6.492	6.404	5.154	6.511	-1.357	-2.56
1373545_at	---	Transcribed locus	4.209	4.371	4.079	4.343	5.228	5.079	4.982	5.16	4.25	5.112	-0.862	-1.82
1373554_at	Spsb1_predicted	splA/ryanodine receptor domain and SOCS box containing 1 (predicted)	7.299	7.359	7.276	7.265	5.903	6.109	6.001	6.037	7.3	6.013	1.287	2.441
1373596_at	RGD1310423	similar to hypothetical protein FLJ31737	7.366	7.659	7.202	7.548	6.03	5.962	6.021	5.893	7.444	5.977	1.467	2.765
1373617_at	Emp2	epithelial membrane protein 2	5.797	5.567	5.684	5.681	6.53	6.576	6.513	6.784	5.682	6.601	-0.918	-1.89
1373642_at	LOC681021	similar to progestin and adipoQ receptor family member VI	4.971	4.851	5.164	4.975	6.219	6.17	6.163	6.129	4.99	6.17	-1.18	-2.27
1373646_at	Rab15	RAB15, member RAS onocogene family	7.704	7.927	8.073	7.778	3.193	3.269	3.474	3.079	7.87	3.254	4.617	24.531
1373649_at	LOC687381 /// LOC691853	similar to COX10 homolog, cytochrome c oxidase assembly protein, heme A: farnesyltransferase	7.413	7.436	7.438	7.402	8.474	8.438	8.3	8.47	7.422	8.421	-0.998	-2
1373659_at	LOC688257 /// LOC689926	hypothetical protein LOC688257 /// hypothetical protein LOC689926	8.769	8.979	8.55	8.757	7.427	7.418	7.469	7.278	8.764	7.398	1.366	2.577
1373666_at	Rapgef5	Rap guanine nucleotide exchange factor (GEF) 5	6.769	6.598	6.628	6.623	7.589	7.48	7.649	7.501	6.655	7.555	-0.9	-1.87
1373674_at	Mfap5_predicted	microfibrillar associated protein 5 (predicted)	9.464	9.594	10.036	9.583	8.75	8.856	8.937	8.727	9.669	8.817	0.852	1.805
1373676_at	---	Transcribed locus	8.88	8.784	8.72	8.868	7.38	7.412	7.4	7.422	8.813	7.404	1.409	2.656
1373773_at	Gpm6a	glycoprotein m6a	7.998	7.495	7.255	7.479	5.358	4.55	4.864	4.753	7.557	4.881	2.676	6.39
1373781_a_at	RGD1562305_predicted	similar to suprabasal-specific protein suprabasin (predicted)	6.664	6.459	5.09	6.693	4.105	3.703	3.798	4.02	6.226	3.906	2.32	4.993
1373807_at	Vegfa	Vascular endothelial growth factor A	8.969	9.206	9.216	9.266	10.286	10.267	10.295	10.37	9.164	10.305	-1.141	-2.2
1373923_at	Rdh10	Retinol dehydrogenase 10 (all-trans)	6.709	6.625	6.328	6.665	5.491	5.231	5.464	5.55	6.582	5.434	1.148	2.215
1373935_at	Pold2	polymerase (DNA directed), delta 2, regulatory subunit	8.357	8.362	8.212	8.169	7.076	7.28	7.24	7.071	8.275	7.167	1.108	2.156
1373952_at	Prkag2	protein kinase, AMP-activated, gamma 2 non-catalytic subunit	8.375	8.61	8.317	8.474	6.978	7.218	6.933	7.105	8.444	7.059	1.385	2.612
1373969_at	Sorbs3	sorbin and SH3 domain containing 3	6.058	5.91	5.941	6.019	6.887	6.968	6.866	6.764	5.982	6.871	-0.889	-1.85
1373970_at	RGD1311155	similar to RIKEN cDNA 9230117N10	9.031	8.779	8.301	8.532	6.71	6.595	6.668	6.825	8.661	6.699	1.961	3.894
1374061_at	Cd302	CD302 antigen	7.818	7.762	7.869	7.693	6.781	6.581	6.883	7.048	7.786	6.823	0.962	1.949
1374065_at	---	Transcribed locus	4.415	4.415	4.474	4.763	3.304	3.364	3.387	3.358	4.517	3.353	1.164	2.24
1374081_at	Casc4_predicted	cancer susceptibility candidate 4 (predicted)	7.572	7.678	7.584	7.574	5.908	6.095	6.086	6.064	7.602	6.038	1.564	2.956
1374089_at	---	Transcribed locus	7.214	7.689	6.978	7.622	3.485	3.579	3.553	3.686	7.376	3.576	3.8	13.927
1374123_at	---	Transcribed locus	5.882	4.63	5.552	5.087	6.908	7.071	7.059	7.209	5.288	7.062	-1.774	-3.42
1374134_at	Elk3_predicted	ELK3, member of ETS oncogene family (predicted)	6.434	6.426	6.495	6.443	7.353	7.451	7.452	7.296	6.449	7.388	-0.939	-1.92
1374148_at	---	Transcribed locus, strongly similar to XP_579768.1 PREDICTED: hypothetical protein XP_579768 [Rattus norvegicus]	3.559	3.769	4.133	3.882	6.495	6.79	6.81	6.962	3.836	6.764	-2.929	-7.61
1374159_at	RGD1305208_predicted	Similar to RN49018 (predicted)	3.809	3.853	3.897	3.975	5.54	5.008	5.129	5.478	3.884	5.289	-1.405	-2.65
1374165_at	RGD1565457_predicted	similar to Rasa4 protein (predicted)	3.685	3.701	3.863	3.983	4.563	4.876	4.608	4.72	3.808	4.692	-0.884	-1.85
1374180_at	---	Transcribed locus	8.173	8.027	7.924	7.973	7.211	7.101	7.034	7.131	8.024	7.119	0.905	1.873
1374195_at	Lad1_predicted	ladinin (predicted)	4.45	4.303	4.499	4.55	6.053	5.866	5.688	6.165	4.451	5.943	-1.493	-2.81
1374244_at	---	---	7.375	7.462	6.828	7.438	5.256	5.441	5.227	5.164	7.276	5.272	2.004	4.011
1374248_at	Mybpc1	myosin binding protein C, slow type	5.126	4.895	5.613	5.325	3.806	3.641	3.957	4.005	5.24	3.852	1.388	2.617
1374266_at	Pcdh1_predicted	Protocadherin 1 (cadherin-like 1) (predicted)	3.997	4.161	4.164	4.145	5.419	5.646	5.181	5.241	4.117	5.371	-1.255	-2.39
1374276_at	---	Transcribed locus	7.046	7.345	6.987	7.386	3.577	3.815	3.553	3.917	7.191	3.716	3.475	11.119
1374278_at	RGD1307696_predicted	similar to dJ881L22.2 (novel protein) (predicted)	7.751	7.315	7.62	7.637	8.336	9.167	8.472	9.393	7.581	8.842	-1.261	-2.4
1374290_at	---	Transcribed locus	5.318	5.545	4.598	5.087	6.721	7.117	6.805	6.672	5.137	6.829	-1.692	-3.23
1374295_at	Polrmt_predicted	polymerase (RNA) mitochondrial (DNA directed) (predicted)	5.962	5.962	5.828	5.87	6.987	7.074	6.969	7.152	5.905	7.046	-1.141	-2.2
1374298_at	---	Transcribed locus	7.698	7.986	7.189	7.812	6.27	5.817	5.842	6.337	7.671	6.066	1.605	3.042
1374355_at	RGD1561028	similar to MGC47262 protein	5.856	5.872	5.534	5.616	6.846	7.026	6.968	6.854	5.719	6.923	-1.204	-2.3
1374391_at	Sln	sarcolipin	12.801	12.755	12.664	12.804	4.399	4.8	4.217	5.839	12.756	4.814	7.942	245.967
1374419_at	---	Transcribed locus	5.035	5.293	5.069	4.821	6.821	7.159	6.721	6.772	5.055	6.868	-1.814	-3.51
1374432_at	---	---	7.825	7.896	7.502	7.879	5.629	5.821	5.852	5.699	7.775	5.75	2.025	4.071
1374466_at	---	Transcribed locus	7.648	7.589	7.479	7.579	8.655	8.753	8.565	8.649	7.574	8.655	-1.082	-2.12
1374491_at	Cmtm8	CKLF-like MARVEL transmembrane domain containing 8	5.699	5.65	5.867	5.781	6.648	6.702	6.557	6.502	5.749	6.602	-0.853	-1.81
1374503_at	Pbx3_predicted	pre B-cell leukemia transcription factor 3 (predicted)	8.902	8.897	8.791	8.893	7.578	7.428	7.721	7.395	8.871	7.531	1.34	2.532
1374518_at	Tmem77	transmembrane protein 77	7.82	7.938	7.601	7.836	6.692	6.7	6.745	6.84	7.799	6.744	1.054	2.077
1374519_at	---	---	6.94	6.882	6.614	6.862	5.926	5.884	5.979	5.834	6.824	5.906	0.919	1.89
1374546_at	---	Transcribed locus	4.359	4.673	5.074	4.713	6.33	6.246	6.44	6.034	4.705	6.263	-1.558	-2.94
1374557_at	LOC362065	CG6210-like	8.981	9.16	8.88	9.204	7.71	7.927	7.766	7.96	9.056	7.841	1.216	2.322
1374593_at	Prkce	protein kinase C, epsilon	5.971	5.891	5.802	6.129	7.025	7.062	6.91	7.057	5.948	7.013	-1.065	-2.09
1374626_at	Lrg1	leucine-rich alpha-2-glycoprotein 1	6.065	6.304	6.529	6.013	7.346	7.246	7.257	7.244	6.228	7.273	-1.046	-2.06
1374630_at	Clic3	chloride intracellular channel 3	6.65	6.46	5.802	6.051	3.72	3.297	3.039	3.31	6.241	3.342	2.899	7.461
1374659_at	LOC363153 /// RGD1307215	similar to cyclic AMP-regulated phosphoprotein, 21 isoform 2 /// similar to protein phosphatase 1, regulatory (inhibitory) subunit 1C; thymocyte ARPP; DNA segment, Chr 9, Brigham & Womens Genetics 1012 expressed	4.047	4.997	3.27	4.114	2.672	2.407	2.475	2.656	4.107	2.553	1.554	2.937
1374660_at	---	---	8.734	8.862	8.644	8.733	7.818	7.843	7.746	7.921	8.743	7.832	0.911	1.881
1374667_at	---	CDNA clone IMAGE:7302289	8.606	8.602	8.373	8.524	9.401	9.533	9.464	9.485	8.526	9.471	-0.945	-1.92
1374698_at	LOC687508	similar to Cytochrome c oxidase polypeptide VIIa-heart, mitochondrial precursor (Cytochrome c oxidase subunit VIIa-H) (COX VIIa-M)	7.627	7.328	7.231	7.276	9.534	9.455	9.634	9.226	7.365	9.462	-2.097	-4.28
1374710_at	---	Transcribed locus	9.521	9.401	9.179	9.339	10.317	10.192	10.201	10.289	9.36	10.25	-0.89	-1.85
1374726_at	Fndc1	fibronectin type III domain containing 1	8.437	8.462	8.555	8.442	7.219	7.371	7.593	7.529	8.474	7.428	1.046	2.065
1374728_at	---	Transcribed locus	6.069	5.765	5.823	5.75	4.683	4.719	4.966	5.197	5.852	4.891	0.961	1.947
1374743_at	RGD1565362_predicted	similar to channel-interacting PDZ domain protein isoform 1 (predicted)	6.311	6.643	5.646	6.509	4.826	5.022	4.775	4.952	6.277	4.894	1.383	2.609
1374746_at	---	Transcribed locus	5.494	5.333	5.028	5.192	4.474	4.449	4.449	4.163	5.262	4.384	0.878	1.838
1374747_at	Pftk1_predicted	PFTAIRE protein kinase 1 (predicted)	9.077	9.194	8.997	9.186	8.19	8.165	8.218	8.23	9.114	8.201	0.913	1.883
1374759_at	Galntl1	UDP-N-acetyl-alpha-D-galactosamine:polypeptide N-acetylgalactosaminyltransferase-like 1	6.661	7.414	6.868	6.463	5.768	5.875	5.551	5.517	6.852	5.678	1.174	2.256
1374765_at	---	Transcribed locus, moderately similar to NP_036691.2 fibrinogen, gamma polypeptide [Rattus norvegicus]	5.547	4.885	5.769	5.393	8.102	7.407	8.303	8.142	5.398	7.989	-2.59	-6.02
1374776_at	RGD1564105_predicted	similar to RIKEN cDNA B130052G07 (predicted)	6.489	6.429	6.517	6.666	4.815	4.666	5.177	5.2	6.525	4.964	1.561	2.95
1374862_at	Phyhip	phytanoyl-CoA hydroxylase interacting protein	4.346	4.184	4.564	4.065	5.293	5.317	5.279	5.035	4.29	5.231	-0.941	-1.92
1374863_at	RGD1562168_predicted	similar to retinoid binding protein 7 (predicted)	5.828	6.128	6.95	5.978	7.051	7.059	7.23	7.19	6.221	7.132	-0.911	-1.88
1374902_at	Iqgap3_predicted	IQ motif containing GTPase activating protein 3 (predicted)	3.524	3.493	4.098	3.304	4.548	4.538	5.134	4.763	3.605	4.746	-1.141	-2.21
1374903_at	Gcnt2	glucosaminyl (N-acetyl) transferase 2, I-branching enzyme	7.807	7.59	7.107	7.608	6.696	6.7	6.423	6.621	7.528	6.61	0.918	1.889
1374908_at	---	Transcribed locus	3.84	4.165	3.764	3.925	3.057	2.965	2.846	2.806	3.924	2.918	1.005	2.007
1374920_at	---	Transcribed locus	6.535	6.836	6.533	6.554	5.594	5.773	5.669	5.746	6.615	5.696	0.919	1.891
1374953_at	LOC500420	similar to CG12279-PA	7.253	7.276	6.99	7.189	6.533	5.961	6.419	6.272	7.177	6.296	0.881	1.841
1374954_at	Hdac11_predicted	histone deacetylase 11 (predicted)	5.754	6.184	5.444	5.489	4.54	4.879	4.793	4.416	5.718	4.657	1.061	2.086
1374969_at	LOC679990 /// LOC687552	similar to phosphoglucomutase 5	9.952	10.065	9.832	9.954	8.677	8.782	8.732	8.756	9.951	8.737	1.214	2.319
1374971_at	---	Transcribed locus	6.47	6.036	6.095	6.548	4.843	4.767	4.964	5.082	6.287	4.914	1.373	2.59
1375001_at	---	Transcribed locus	8.176	7.945	7.643	7.913	5.872	6.077	6.171	5.913	7.919	6.008	1.911	3.761
1375052_at	LOC501015	similar to nuclear localized factor 2	3.018	3.416	3.576	3.733	6.073	5.583	5.15	5.685	3.436	5.623	-2.187	-4.55
1375056_at	---	---	5.834	5.852	5.146	5.88	3.856	3.619	3.557	3.574	5.678	3.651	2.027	4.075
1375092_at	---	Transcribed locus, moderately similar to XP_995266.1 PREDICTED: similar to Myosin-18B (Myosin XVIIIb) [Mus musculus]	7.712	7.539	7.296	7.57	8.603	8.467	8.29	8.418	7.529	8.444	-0.915	-1.89
1375120_at	Id4	inhibitor of DNA binding 4	5.776	5.158	5.041	5.304	4.159	4.659	4.275	4.159	5.32	4.313	1.007	2.01
1375266_at	---	Transcribed locus, strongly similar to NP_033959.1 cyclin D2 [Mus musculus]	10.052	10.074	10.086	10.074	11.044	10.964	11.049	11.047	10.071	11.026	-0.955	-1.94
1375277_at	LOC499745 /// LOC688240	similar to Notch-regulated ankyrin repeat protein	5.589	5.734	5.667	5.75	6.686	6.743	6.815	6.703	5.685	6.737	-1.052	-2.07
1375278_at	Trim2	tripartite motif protein 2	5.754	5.587	5.96	5.881	7.225	7.344	7.222	7.241	5.796	7.258	-1.462	-2.76
1375370_at	---	Transcribed locus	3.764	4.325	3.833	3.88	2.892	3.285	3.297	2.843	3.95	3.079	0.871	1.829
1375420_at	Tp53i11_predicted	tumor protein p53 inducible protein 11 (predicted)	6.053	5.671	6.08	5.674	7.425	7.46	7.706	7.25	5.869	7.46	-1.591	-3.01
1375445_at	Ky_predicted	kyphoscoliosis (predicted)	5.765	5.718	5.59	5.213	6.847	6.728	6.595	6.553	5.571	6.681	-1.109	-2.16
1375498_at	---	Transcribed locus	5.008	4.868	4.731	5.024	5.688	5.952	5.938	5.911	4.908	5.872	-0.964	-1.95
1375521_at	Tceal8	transcription elongation factor A (SII)-like 8	8.069	8.104	8.004	8.102	7.093	6.896	6.977	7.136	8.07	7.025	1.044	2.062
1375621_at	---	---	4.772	4.849	4.834	4.791	6.017	5.881	6.098	5.929	4.811	5.981	-1.17	-2.25
1375697_at	RGD1307736	similar to Hypothetical protein KIAA0152	6.467	6.483	6.499	6.662	5.575	5.439	5.387	5.416	6.528	5.454	1.073	2.104
1375720_at	---	Transcribed locus, strongly similar to NP_112290.2 gamma-aminobutyric acid (GABA) B receptor 1 [Rattus norvegicus]	6.601	7.127	6.581	6.7	5.439	5.459	5.724	5.317	6.752	5.485	1.267	2.407
1375729_at	RGD1560587_predicted	similar to Eph receptor A4 (predicted)	9.624	9.891	9.583	9.921	5.807	6.031	5.604	5.737	9.755	5.795	3.96	15.562
1375795_at	---	Transcribed locus	7.396	6.898	6.495	7.274	6.41	5.815	5.74	6.035	7.016	6	1.016	2.022
1375845_at	RGD1562920_predicted	similar to Aig1 protein (predicted)	8.247	8.145	8.219	8.177	6.611	6.631	6.609	6.724	8.197	6.644	1.554	2.935
1375857_at	RGD1564216_predicted	similar to Myoferlin (Fer-1 like protein 3) (predicted)	6.62	6.884	6.289	6.679	5.482	5.499	5.52	5.462	6.618	5.491	1.127	2.185
1375861_at	MGC105733	similar to nucleosome assembly protein 1-like 5	7.659	8.267	7.751	8.124	3.505	4.374	4.601	4.62	7.95	4.275	3.675	12.774
1375894_at	Lztfl1	leucine zipper transcription factor-like 1	7.283	7.309	6.918	7.024	5.924	5.934	5.978	6.064	7.133	5.975	1.158	2.232
1375896_at	RGD1559449_predicted	similar to polyploidy associated protein kinase PAPK-A (predicted)	6.556	6.541	6.529	6.548	7.484	7.614	7.445	7.448	6.543	7.498	-0.955	-1.94
1375908_at	Eva1_predicted	epithelial V-like antigen 1 (predicted)	4.825	4.875	5.184	4.923	3.423	3.633	3.594	3.231	4.952	3.471	1.481	2.792
1375934_at	RGD1566282_predicted	similar to RIKEN cDNA D330045A20 (predicted)	5.977	6.292	6.392	6.073	7.351	7.475	7.296	7.313	6.183	7.359	-1.175	-2.26
1375936_at	Dsc2	desmocollin 2	7.353	7.324	6.878	7.352	5.179	5.255	5.131	5.537	7.227	5.276	1.951	3.867
1375951_at	Thbd	thrombomodulin	6.934	6.746	6.828	6.869	8.04	8.02	8.041	8.11	6.845	8.053	-1.208	-2.31
1375961_at	Frzb	frizzled-related protein	8.027	6.945	7.199	6.686	5.487	4.783	5.539	4.731	7.214	5.135	2.079	4.225
1375983_at	Mamdc2	MAM domain containing 2	8.411	8.551	8.464	8.626	5.485	5.156	5.546	5.798	8.513	5.496	3.017	8.093
1375999_at	---	Transcribed locus	6.004	5.432	5.888	5.821	4.147	4.1	4.325	4.466	5.786	4.26	1.527	2.881
1376011_at	---	Transcribed locus	5.533	5.773	4.786	4.541	4.144	4.357	4.125	3.633	5.158	4.065	1.094	2.134
1376051_at	Cryl1	crystallin, lamda 1	6.565	6.923	6.494	7.275	7.664	8.57	7.579	8.77	6.814	8.146	-1.332	-2.52
1376084_a_at	Espl1_predicted	extra spindle poles like 1 (S. cerevisiae) (predicted)	3.819	3.659	4.556	3.57	4.785	4.699	5.28	4.848	3.901	4.903	-1.002	-2
1376102_at	Tmbim1	transmembrane BAX inhibitor motif containing 1	7.468	7.355	6.969	7.216	6.094	6.078	6.109	6.257	7.252	6.134	1.117	2.17
1376105_at	Col14a1_predicted	procollagen, type XIV, alpha 1 (predicted)	9.967	10.086	10.096	10.003	8.912	8.929	9.193	8.828	10.038	8.966	1.072	2.103
1376110_at	Rpp25	ribonuclease P 25 subunit (human)	6.094	5.955	5.594	5.599	4.549	4.465	4.532	4.499	5.81	4.511	1.299	2.461
1376137_at	Plekhb2_predicted	pleckstrin homology domain containing, family B (evectins) member 2 (predicted)	7.787	7.663	7.628	7.932	6.99	6.637	6.684	6.869	7.752	6.795	0.957	1.942
1376153_at	---	Transcribed locus	9.03	9.09	8.732	9.127	7.96	7.891	7.891	7.845	8.995	7.897	1.098	2.14
1376155_at	RGD1561110_predicted	similar to hypothetical protein 2BE2121 - Chinese hamster (fragment) (predicted)	7.428	7.299	6.875	7.293	6.01	5.913	5.822	5.937	7.224	5.92	1.303	2.468
1376165_at	Slc24a3	solute carrier family 24 (sodium/potassium/calcium exchanger), member 3	8.235	8.344	8.22	8.278	6.499	6.242	6.266	6.2	8.269	6.302	1.967	3.91
1376170_at	---	---	8.109	8.044	8.184	8.21	7.261	7.117	7.475	7.255	8.136	7.277	0.859	1.814
1376175_at	LOC498174	similar to NipSnap2 protein (Glioblastoma amplified sequence)	6.738	6.217	6.15	6.793	7.351	7.721	7.208	7.496	6.474	7.444	-0.97	-1.96
1376191_at	Hpgd	hydroxyprostaglandin dehydrogenase 15 (NAD)	4.782	4.237	4.139	4.591	3.22	3.149	3.198	3.453	4.437	3.255	1.183	2.27
1376197_at	Tcf7_predicted	transcription factor 7, T-cell specific (predicted)	3.703	3.719	3.552	3.331	4.631	4.764	4.66	4.764	3.576	4.705	-1.129	-2.19
1376304_at	---	Transcribed locus	4.347	4.608	4.196	4.081	3.568	3.652	3.418	3.112	4.308	3.438	0.87	1.828
1376344_at	---	Transcribed locus	7.538	7.266	6.572	6.884	4.631	4.518	4.46	4.839	7.065	4.612	2.453	5.476
1376371_at	---	Transcribed locus	6.831	6.951	6.346	7.007	8.119	8.214	8.048	8.189	6.784	8.143	-1.359	-2.57
1376380_at	---	Transcribed locus	5.923	5.788	5.819	5.819	7.048	7.015	6.98	7.07	5.837	7.028	-1.191	-2.28
1376425_at	Tgfb2	Transforming growth factor, beta 2	6.166	6.72	6.334	6.563	4.516	4.306	4.631	4.497	6.446	4.487	1.958	3.886
1376446_at	MGC93707	similar to RIKEN cDNA D430028G21	7.206	7.264	7.156	7.288	8.25	8.377	8.217	8.253	7.228	8.274	-1.046	-2.06
1376522_at	---	Transcribed locus	6.248	5.889	5.648	5.948	7.185	6.761	7.195	7.165	5.933	7.076	-1.143	-2.21
1376573_at	Rab34	RAB34, member of RAS oncogene family	7.657	7.7	7.847	7.66	6.758	6.939	6.748	6.719	7.716	6.791	0.925	1.898
1376601_at	Sema6a_predicted	Sema domain, transmembrane domain (TM), and cytoplasmic domain, (semaphorin) 6A (predicted)	5.186	5.488	5.043	5.268	5.951	6.371	6.271	6.131	5.246	6.181	-0.935	-1.91
1376624_at	---	Transcribed locus	6.611	6.499	6.386	6.472	7.732	7.714	7.818	7.629	6.492	7.723	-1.231	-2.35
1376632_at	Lmcd1_predicted	LIM and cysteine-rich domains 1 (predicted)	7.197	7.137	7.247	7.374	8.618	8.52	8.521	8.57	7.239	8.557	-1.318	-2.49
1376633_at	---	Transcribed locus	4.14	3.627	3.97	4.237	5.216	5.407	5.446	5.56	3.994	5.407	-1.413	-2.66
1376648_at	Mycn	v-myc myelocytomatosis viral related oncogene, neuroblastoma derived (avian)	3.952	3.651	3.541	3.668	5.042	5.067	4.787	5.077	3.703	4.993	-1.29	-2.45
1376689_at	RGD1305457	similar to RIKEN cDNA 1700023M03	6.848	7.019	6.864	6.647	5.165	5.177	5.641	5.464	6.845	5.362	1.483	2.794
1376711_at	Cldn11	claudin 11	4.524	3.743	3.498	4.114	2.856	2.925	2.907	3.107	3.97	2.949	1.021	2.029
1376734_at	---	Transcribed locus	7.33	7.674	7.485	7.104	5.778	6.083	6.067	5.76	7.398	5.922	1.476	2.782
1376746_at	Ldhd	lactate dehydrogenase D	5.535	5.88	5.195	5.644	6.389	6.595	6.41	6.347	5.564	6.435	-0.871	-1.83
1376770_at	RGD1559565_predicted	similar to EF hand domain containing 1 (predicted)	5.071	5.044	5.4	5.29	7.309	7.169	6.915	6.916	5.201	7.077	-1.876	-3.67
1376786_a_at	---	Transcribed locus	7.977	8.022	7.414	7.938	6.767	7.096	6.786	6.835	7.838	6.871	0.967	1.954
1376799_a_at	Crlf1_predicted	cytokine receptor-like factor 1 (predicted)	6.42	6.559	6.668	6.43	5.69	5.508	5.532	5.664	6.519	5.599	0.921	1.893
1376800_at	---	Transcribed locus	6.201	6.315	5.954	6.179	4.26	4.242	4.243	4.62	6.162	4.341	1.821	3.533
1376830_at	RGD1311132_predicted	similar to RIKEN cDNA E430013E20 gene (predicted)	4.429	4.372	4.783	4.313	5.46	5.473	5.509	5.396	4.474	5.46	-0.985	-1.98
1376831_at	RGD1308747_predicted	similar to hypothetical protein FLJ10156 (predicted)	3.75	4.139	4.855	3.602	5.394	5.265	6.263	5.484	4.087	5.602	-1.515	-2.86
1376848_at	---	Transcribed locus	7.421	7.407	7.252	7.393	8.797	8.948	8.832	8.85	7.368	8.857	-1.489	-2.81
1376850_a_at	Ccl27_predicted	chemokine (C-C motif) ligand 27 (predicted)	5.669	5.241	5.018	5.423	4.301	4.397	4.221	4.337	5.338	4.314	1.024	2.033
1376860_at	Nritp	ion transporter protein	5.754	6.829	6.219	6.749	5.166	5.174	5.099	5.267	6.388	5.177	1.211	2.315
1376876_at	---	Transcribed locus	6.277	6.226	6.606	6.345	7.279	7.263	7.421	7.166	6.363	7.282	-0.919	-1.89
1376884_a_at	Rpl3l_predicted	ribosomal protein L3-like (predicted)	5.625	4.045	5.78	4.479	10.284	10.185	9.987	10.29	4.982	10.187	-5.205	-36.87
1376892_at	Gria3	glutamate receptor, ionotropic, AMPA3 (alpha 3)	8.39	8.767	8.222	8.56	7.113	7.213	7.126	7.131	8.485	7.146	1.339	2.529
1376924_a_at	Palmd	palmdelphin	8.518	8.461	8.359	8.53	9.643	9.571	9.484	9.714	8.467	9.603	-1.136	-2.2
1376925_at	Palmd	palmdelphin	4.607	5.198	4.65	4.968	5.669	5.822	5.752	5.739	4.856	5.746	-0.89	-1.85
1376946_at	---	Transcribed locus	5.533	5.718	5.242	5.756	3.239	3.282	3.323	3.112	5.562	3.239	2.323	5.004
1376979_at	---	Transcribed locus	4.737	4.412	3.732	4.377	3.626	3.152	3.274	3.589	4.315	3.41	0.904	1.872
1376991_at	---	Transcribed locus	6.58	6.389	6.248	6.567	5.815	5.204	5.625	5.718	6.446	5.59	0.856	1.809
1377018_at	RGD1308745_predicted	Similar to E430002G05Rik protein (predicted)	4.591	4.255	4.017	4.314	3.446	3.114	3.204	3.296	4.294	3.265	1.029	2.041
1377034_at	Serpinb1a	serine (or cysteine) proteinase inhibitor, clade B, member 1a	7.145	6.672	6.813	6.782	5.148	5.108	5.498	5.401	6.853	5.289	1.564	2.957
1377059_at	---	Transcribed locus	3.75	4.459	4.312	3.694	3.269	3.098	2.969	3.267	4.054	3.151	0.903	1.87
1377084_at	---	Transcribed locus	5.057	4.701	4.973	5.001	6.259	6.475	6.33	6.752	4.933	6.454	-1.521	-2.87
1377089_a_at	Tspan5	tetraspanin 5	5.915	5.882	5.546	5.929	4.987	4.68	4.989	4.982	5.818	4.91	0.909	1.877
1377097_at	Cox6b2	cytochrome c oxidase subunit VIb testes-specific isoform precursor	5.258	5.087	4.656	4.746	4.007	3.713	3.498	3.228	4.937	3.611	1.325	2.506
1377139_at	Tbx5	T-box 5	8.613	8.923	8.663	8.904	5.845	6.085	5.782	6.192	8.776	5.976	2.8	6.963
1377246_at	LOC685652	similar to keratin 6L	4.417	4.493	4.935	4.009	3.48	3.595	3.254	3.71	4.464	3.51	0.954	1.937
1377255_at	---	---	7.808	7.862	7.334	7.825	6.552	6.525	6.388	6.747	7.708	6.553	1.155	2.226
1377263_at	---	---	6.772	6.693	6.583	6.668	5.827	5.539	5.718	5.951	6.679	5.759	0.92	1.893
1377275_at	Art1_predicted	ADP-ribosyltransferase 1 (predicted)	8.279	8.406	8.015	8.204	4.772	4.611	4.505	4.546	8.226	4.608	3.617	12.274
1377286_at	Gimap4	GTPase, IMAP family member 4	7.376	7.178	7.577	7.172	8.849	8.818	8.722	8.654	7.326	8.761	-1.435	-2.7
1377332_at	---	Transcribed locus	4.711	4.461	3.713	4.546	2.983	3.112	3.093	3.27	4.358	3.114	1.243	2.367
1377334_at	RT1-Ba	RT1 class II, locus Ba	6.529	5.482	6.426	6.317	7.432	6.904	7.209	7.727	6.188	7.318	-1.13	-2.19
1377367_at	Kazald1	Kazal-type serine peptidase inhibitor domain 1	6.728	6.527	6.49	6.475	5.417	5.397	5.397	5.341	6.555	5.388	1.167	2.246
1377369_at	Cybrd1	cytochrome b reductase 1	6.8	6.528	6.181	6.491	4.382	4.799	4.638	4.882	6.5	4.675	1.825	3.543
1377371_a_at	---	Transcribed locus	4.077	3.849	4.133	3.681	6.021	5.909	5.991	5.621	3.935	5.886	-1.95	-3.86
1377385_at	Arhgap27	Rho GTPase activating protein 27	4.885	4.421	4.74	4.813	5.614	5.7	5.927	5.687	4.715	5.732	-1.017	-2.02
1377390_at	Bace2	beta-site APP-cleaving enzyme 2	8.102	7.745	7.532	7.682	5.985	5.983	5.951	5.854	7.765	5.943	1.822	3.536
1377404_at	Stc1	stanniocalcin 1	5.172	5.375	5.652	5.42	6.551	6.392	6.84	6.506	5.405	6.572	-1.167	-2.25
1377462_at	---	---	5.374	5.094	4.717	4.853	6.234	6.361	6.048	6.306	5.01	6.237	-1.228	-2.34
1377497_at	Oasl1	2'-5' oligoadenylate synthetase-like 1	4.686	4.407	4.655	4.486	5.805	5.309	5.219	5.345	4.559	5.42	-0.861	-1.82
1377531_at	---	Transcribed locus	5.653	5.513	5.703	5.558	6.356	6.468	6.616	6.598	5.607	6.509	-0.903	-1.87
1377655_at	Fgf12	Fibroblast growth factor 12	8.561	8.616	8.24	8.728	7.588	7.405	7.452	7.39	8.536	7.459	1.078	2.111
1377662_at	Pir	pirin	6.613	6.438	6.548	6.503	5.737	5.544	5.652	5.684	6.525	5.654	0.871	1.829
1377671_at	---	Transcribed locus	8.171	7.787	7.961	8.014	6.57	6.487	6.798	6.391	7.984	6.562	1.422	2.679
1377678_at	---	Transcribed locus	6.597	6.521	6.149	6.487	5.496	5.498	5.364	5.476	6.438	5.458	0.98	1.972
1377681_at	---	Transcribed locus	5.681	5.334	5.098	5.605	4.304	4.349	4.721	4.802	5.429	4.544	0.886	1.848
1377691_at	Sec22l1	SEC22 vesicle trafficking protein-like 1 (S. cerevisiae)	8.42	8.381	8.381	8.393	7.577	7.266	7.461	7.477	8.394	7.445	0.949	1.93
1377707_at	Slc35b4_predicted	solute carrier family 35, member B4 (predicted)	6.696	6.727	6.501	6.584	5.693	5.558	5.3	5.711	6.627	5.565	1.062	2.087
1377719_a_at	---	---	10.498	10.017	10.102	10.251	11.206	11.115	11.076	10.96	10.217	11.089	-0.872	-1.83
1377720_x_at	---	---	10.295	10.074	10.425	10.132	11.155	11.277	11.18	10.965	10.232	11.144	-0.913	-1.88
1377721_at	RGD1561027_predicted	similar to PACRG (predicted)	3.768	3.117	3.717	3.031	5.196	4.879	4.84	4.777	3.408	4.923	-1.515	-2.86
1377736_at	---	Transcribed locus	7.682	7.968	7.541	7.718	6.937	6.979	6.813	6.697	7.727	6.856	0.871	1.829
1377744_at	---	Transcribed locus	5.122	5.123	4.908	4.987	6.097	5.869	5.83	6.037	5.035	5.958	-0.923	-1.9
1377751_at	---	Transcribed locus	5.139	5.545	4.727	5.195	3.715	3.99	4.165	3.861	5.151	3.933	1.219	2.327
1377773_at	---	Transcribed locus, weakly similar to NP_766020.1 RIKEN cDNA C030002O17 [Mus musculus]	8.524	8.893	8.427	8.735	6.596	6.407	6.49	6.301	8.645	6.449	2.196	4.582
1377790_at	---	Transcribed locus	5.653	6.007	5.813	5.988	3.822	4.044	4.393	4.372	5.865	4.158	1.708	3.266
1377795_at	---	Transcribed locus	9.288	9.32	9.015	9.361	8.218	8.28	8.226	8.3	9.246	8.256	0.99	1.987
1377814_at	---	Transcribed locus, strongly similar to XP_341639.2 PREDICTED: similar to Nedd4-binding brain specific protein BEAN [Rattus norvegicus]	4.581	4.776	4.893	4.307	5.603	5.526	5.538	5.564	4.639	5.558	-0.918	-1.89
1377840_at	RGD1305202_predicted	similar to Protein C20orf160 (predicted)	4.632	5.064	4.882	4.726	5.845	6.03	5.923	5.707	4.826	5.876	-1.05	-2.07
1377857_at	---	Transcribed locus	8.687	8.776	8.368	8.655	7.51	7	7.8	7.582	8.621	7.473	1.148	2.217
1377868_at	RGD1561019_predicted	similar to hypothetical protein (predicted)	6.421	6.562	5.713	6.426	4.624	4.731	4.368	4.671	6.281	4.598	1.682	3.209
1377874_at	Tbx2_predicted	T-box 2 (predicted)	3.23	2.802	2.82	3.028	4.241	4.334	3.85	4.18	2.97	4.151	-1.181	-2.27
1377904_at	---	Transcribed locus	5.557	6.013	5.828	5.779	3.833	4.045	3.659	3.662	5.794	3.8	1.994	3.984
1377934_at	---	Transcribed locus	4.789	4.728	3.666	4.078	2.945	2.846	2.872	2.889	4.315	2.888	1.427	2.689
1377946_at	---	Transcribed locus	4.305	4.758	5.17	4.833	7.42	7.366	7.496	7.563	4.767	7.461	-2.695	-6.47
1378001_at	---	Transcribed locus	7.129	6.656	6.051	6.606	4.03	3.854	3.508	3.801	6.611	3.798	2.812	7.025
1378055_at	---	Transcribed locus	4.953	4.498	4.334	4.655	5.559	5.495	5.344	5.469	4.61	5.467	-0.856	-1.81
1378082_at	---	Transcribed locus	8.258	8.281	7.911	8.219	7.132	7.146	7.012	6.929	8.167	7.055	1.113	2.162
1378094_at	---	Transcribed locus	5.734	5.613	5.477	5.593	7.001	7.259	7.169	7.346	5.604	7.194	-1.59	-3.01
1378105_at	---	Transcribed locus	4.174	4.588	4.154	4.792	3.553	3.59	3.623	3.5	4.427	3.566	0.861	1.816
1378109_at	---	Transcribed locus	4.655	4.704	4.393	4.674	5.475	5.489	5.339	5.538	4.606	5.46	-0.854	-1.81
1378131_at	RGD1560736_predicted	similar to solute carrier family 9 (sodium/hydrogen exchanger), isoform 9 (predicted)	6.372	6.218	5.856	5.872	4.442	4.501	4.769	4.885	6.079	4.649	1.43	2.695
1378135_at	---	Transcribed locus	4.841	5.844	4.831	5.416	6.417	6.902	6.295	6.342	5.233	6.489	-1.256	-2.39
1378171_at	---	Transcribed locus	5.776	5.573	6.24	5.908	7.397	7.131	7.247	7.154	5.874	7.232	-1.358	-2.56
1378199_at	Luzp5_predicted	leucine zipper protein 5 (predicted)	3.671	4.136	4.306	3.967	5.6	5.544	5.391	5.628	4.02	5.541	-1.521	-2.87
1378214_at	GalNAc4S6ST	N-acetylgalactosamine 4-sulfate 6-O-sulfotransferase	4.837	5.055	4.767	4.746	5.829	5.96	6.011	6.321	4.851	6.03	-1.179	-2.26
1378245_at	RGD1311958_predicted	similar to 6430514L14Rik protein (predicted)	3.416	3.199	3.824	3.292	4.194	4.422	4.696	4.456	3.433	4.442	-1.009	-2.01
1378292_at	---	Transcribed locus	4.791	5.048	5.017	5.185	6.903	6.77	6.734	6.678	5.01	6.771	-1.761	-3.39
1378305_at	Tm4sf1_predicted	transmembrane 4 superfamily member 1 (predicted)	7.628	7.509	7.089	6.998	4.9	4.957	4.877	4.878	7.306	4.903	2.403	5.29
1378344_at	---	Transcribed locus	5.489	5.526	5.55	5.57	6.499	6.454	6.693	6.31	5.534	6.489	-0.955	-1.94
1378355_a_at	Slc24a4_predicted	solute carrier family 24 (sodium/potassium/calcium exchanger), member 4 (predicted)	7.136	6.991	6.749	6.839	4.866	4.877	5.359	5.208	6.929	5.077	1.851	3.608
1378356_at	Slc24a4_predicted	solute carrier family 24 (sodium/potassium/calcium exchanger), member 4 (predicted)	5.536	5.488	5.036	5.386	3.993	3.853	4.152	3.918	5.361	3.979	1.383	2.608
1378374_at	RGD1560137_predicted	similar to expressed sequence AU021034 (predicted)	8.396	8.255	8.099	8.285	3.606	3.697	4.165	3.723	8.259	3.798	4.461	22.021
1378453_at	---	---	5.56	5.499	5.445	5.832	6.475	6.538	6.57	6.321	5.584	6.476	-0.892	-1.86
1378484_at	Rasl12_predicted	RAS-like, family 12 (predicted)	4.809	5.204	5.406	4.904	6.289	6.459	6.134	6.053	5.081	6.234	-1.153	-2.22
1378531_at	---	Transcribed locus	2.801	3.634	5.032	3.168	2.74	2.747	2.495	2.357	3.659	2.585	1.074	2.106
1378546_at	---	Transcribed locus	6.01	5.549	5.861	6.073	7.165	7.021	7.13	7.089	5.873	7.101	-1.228	-2.34
1378602_at	---	Transcribed locus	7.347	7.419	7.384	7.63	5.854	6.073	6.068	6.02	7.445	6.004	1.441	2.716
1378620_at	---	Transcribed locus	6.453	6.549	6.464	6.83	5.557	5.638	5.653	5.838	6.574	5.672	0.902	1.869
1378644_at	---	Transcribed locus	3.928	3.923	3.881	3.745	4.759	4.644	4.755	4.919	3.869	4.769	-0.9	-1.87
1378653_at	---	Transcribed locus	6.034	6.309	4.869	5.872	3.106	3.503	3.296	3.273	5.771	3.295	2.476	5.565
1378699_at	Pkhd1l1	polycystic kidney and hepatic disease 1-like 1	8.312	8.653	8.07	8.529	6.098	6.53	6.236	6.043	8.391	6.227	2.164	4.482
1378733_at	---	Transcribed locus	6.179	6.998	6.047	6.705	4.556	4.874	4.743	4.821	6.482	4.749	1.734	3.326
1378741_at	RGD1309207	similar to putative phosphatase subunit	6.361	6.567	5.879	6.009	5.342	5.262	5.11	5.288	6.204	5.251	0.953	1.936
1378784_at	---	Transcribed locus	5.627	5.821	5.661	5.808	4.539	4.961	5.003	4.994	5.729	4.874	0.855	1.809
1378857_at	---	---	4.797	5.111	4.661	4.98	3.241	3.104	3.366	3.379	4.887	3.273	1.615	3.063
1378970_at	RGD1310511	Similar to Myosin-binding protein H (MyBP-H) (H-protein)	7.274	7.179	6.167	7.535	3.957	3.354	3.562	3.224	7.038	3.524	3.514	11.425
1379022_at	Adamts8_predicted	a disintegrin-like and metallopeptidase (reprolysin type) with thrombospondin type 1 motif, 8 (predicted)	8.347	8.329	8.014	8.229	4.966	5.094	4.913	5.022	8.23	4.999	3.231	9.39
1379031_at	Gca_predicted	grancalcin (predicted)	5.685	6.175	4.96	5.274	3.949	4.449	4.072	4.037	5.523	4.127	1.397	2.633
1379072_at	Phka2_mapped	phosphorylase kinase alpha 2	4.665	5.45	4.999	4.879	3.929	4.05	3.996	4.05	4.998	4.006	0.992	1.988
1379093_at	---	Transcribed locus	4.641	4.657	3.941	4.426	3.447	3.361	3.676	3.706	4.416	3.547	0.869	1.826
1379097_at	---	---	5.245	5.605	5.083	5.265	3.931	4.75	4.393	3.997	5.3	4.268	1.032	2.044
1379108_at	RGD1559968_predicted	Similar to ADP-ribosylation factor guanine nucleotide factor 6 isoform a (predicted)	4.729	4.86	4.432	4.717	3.766	3.75	3.83	3.993	4.684	3.835	0.849	1.802
1379238_at	Ctdspl_predicted	CTD (carboxy-terminal domain, RNA polymerase II, polypeptide A) small phosphatase-like (predicted)	4.524	4.604	3.809	4.251	2.761	3.065	2.997	3.195	4.297	3.005	1.292	2.45
1379275_at	Snx10	sorting nexin 10	6.694	6.383	6.236	6.31	4.384	4.158	4.166	3.95	6.406	4.164	2.242	4.729
1379295_at	LOC688154 /// LOC690825	similar to guanine nucleotide binding protein (G protein), gamma transducing activity polypeptide 2	6.896	6.843	7.11	6.728	8.011	8.298	8.116	8.049	6.894	8.119	-1.224	-2.34
1379354_at	Extl2	exostoses (multiple)-like 2	6.473	6.98	6.232	6.623	5.377	5.834	5.57	5.399	6.577	5.545	1.032	2.044
1379359_at	---	Transcribed locus	5.454	5.255	5.365	5.633	6.321	6.452	6.527	6.561	5.427	6.465	-1.038	-2.05
1379362_at	---	Transcribed locus	5.367	5.936	5.269	5.56	4.316	4.445	4.41	4.711	5.533	4.471	1.062	2.088
1379365_at	Cxcl11	chemokine (C-X-C motif) ligand 11	5.093	4.511	4.562	4.397	8.21	8.452	8.605	8.34	4.641	8.402	-3.761	-13.56
1379367_at	RGD1308251_predicted	similar to RIKEN cDNA 2810405K02 (predicted)	5.759	5.89	6.678	5.327	7.953	7.775	7.742	7.751	5.913	7.805	-1.892	-3.71
1379380_at	Spry1_predicted	sprouty homolog 1 (Drosophila) (predicted)	6.18	6.173	6.196	6.136	7.029	7.056	7.17	7.127	6.172	7.095	-0.924	-1.9
1379382_at	---	Transcribed locus	4.964	4.628	4.127	4.433	3.426	3.293	3.341	3.692	4.538	3.438	1.1	2.144
1379390_at	St6galnac2	ST6 (alpha-N-acetyl-neuraminyl-2,3-beta-galactosyl-1,3)-N-acetylgalactosaminide alpha-2,6-sialyltransferase 2	6.688	6.742	6.728	6.865	7.594	7.64	7.679	7.597	6.756	7.628	-0.872	-1.83
1379392_at	Adprhl1	ADP-ribosylhydrolase like 1	8.397	8.524	8.397	8.418	9.656	9.842	9.705	9.698	8.434	9.725	-1.291	-2.45
1379405_at	Grlf1_predicted /// LOC686520	glucocorticoid receptor DNA binding factor 1 (predicted) /// similar to Glucocorticoid receptor DNA-binding factor 1 (GAP-associated protein p190)	7.087	7.093	6.93	7.074	6.223	6.226	5.953	6.181	7.046	6.146	0.9	1.867
1379431_at	---	Transcribed locus	6.16	6.502	6.098	6.195	5.312	5.312	5.227	5.293	6.238	5.286	0.952	1.935
1379444_at	---	Transcribed locus	7.671	7.617	7.511	7.599	6.489	6.637	6.637	6.601	7.6	6.591	1.009	2.012
1379501_at	---	Transcribed locus	4.251	4.024	4.146	4.219	5.226	5.033	5.121	5.288	4.16	5.167	-1.007	-2.01
1379517_at	Rgs6	regulator of G-protein signaling 6	8.325	8.223	7.829	8.179	6.837	7.118	6.619	6.774	8.139	6.837	1.302	2.466
1379526_at	---	Transcribed locus	9.03	9.153	8.788	8.809	4.621	5.056	4.803	4.73	8.945	4.802	4.143	17.662
1379529_at	LOC681284	similar to Nucleosome binding protein 1 (Nucleosome binding protein 45) (NBP-45) (GARP45 protein)	4.851	4.686	5.029	5.073	3.672	3.257	3.619	3.48	4.91	3.507	1.403	2.644
1379556_a_at	Ggps1	geranylgeranyl diphosphate synthase 1	5.11	5.268	4.711	5.22	4.142	3.966	4.277	4.122	5.077	4.127	0.95	1.932
1379565_at	Creb3l2	cAMP responsive element binding protein 3-like 2	6.874	6.449	6.274	6.735	5.398	5.478	5.849	5.514	6.583	5.56	1.023	2.032
1379571_at	Pkp4_predicted	plakophilin 4 (predicted)	7.03	7.247	6.739	7.075	5.425	5.67	5.359	5.599	7.023	5.513	1.51	2.847
1379584_at	---	Transcribed locus	3.933	4.091	3.868	3.75	3.116	2.903	2.911	3.19	3.91	3.03	0.88	1.841
1379611_at	Spsb1_predicted	splA/ryanodine receptor domain and SOCS box containing 1 (predicted)	6.058	6.058	6.002	6.132	4.851	5.027	4.881	4.742	6.062	4.875	1.187	2.277
1379613_at	RGD1310490_predicted	similar to hypothetical protein MGC29390 (predicted)	4.791	4.321	4.008	4.543	5.614	5.399	5.104	5.448	4.416	5.391	-0.976	-1.97
1379625_at	---	Transcribed locus	8.158	8.367	7.956	8.164	5.331	5.477	5.578	5.691	8.161	5.519	2.642	6.24
1379627_at	RGD1564625_predicted	similar to transmembrane protein TM9SF3 (predicted)	5.807	5.759	5.672	5.759	5.022	4.592	4.883	5.048	5.749	4.886	0.862	1.818
1379655_at	---	---	5.433	5.284	5.575	5.091	6.386	6.398	6.635	6.389	5.346	6.452	-1.106	-2.15
1379672_at	---	Transcribed locus	9.655	9.799	9.596	9.752	8.571	8.567	8.378	8.438	9.701	8.488	1.212	2.317
1379683_at	RGD1565079_predicted	Similar to hypothetical protein MGC17839 (predicted)	6.935	7.143	6.748	6.835	5.323	5.846	5.74	5.732	6.915	5.66	1.255	2.386
1379703_at	RGD1311559_predicted	hypothetical LOC315055 (predicted)	6.334	6.389	6.373	6.4	7.313	7.269	7.254	7.2	6.374	7.259	-0.885	-1.85
1379724_at	LOC685611	similar to pleckstrin homology-like domain, family B, member 2	5.648	5.517	5.407	5.35	7.109	7.088	7.069	7.06	5.48	7.081	-1.601	-3.03
1379748_at	LOC310968	Similar to histocompatibility 28	5.459	4.968	4.84	5.271	6.791	5.938	6.38	6.336	5.134	6.362	-1.227	-2.34
1379751_at	Tnrc9_predicted	trinucleotide repeat containing 9 (predicted)	4.981	4.968	5.041	5.132	5.965	6.284	5.996	5.887	5.031	6.033	-1.003	-2
1379754_at	Stau2	Staufen, RNA binding protein, homolog 2 (Drosophila)	6.391	6.909	6.404	6.736	5.344	5.689	5.442	5.694	6.61	5.542	1.068	2.096
1379772_at	Agtrl1	angiotensin receptor-like 1	7.082	7.235	7.25	7.071	8.689	8.673	8.758	8.663	7.159	8.696	-1.536	-2.9
1379799_at	---	Transcribed locus	5.676	5.353	4.715	5.179	6.43	6.37	6.367	6.533	5.231	6.425	-1.194	-2.29
1379817_at	Purg_predicted	purine-rich element binding protein G (predicted)	5.897	6.111	5.687	5.962	4.616	4.903	4.905	5.005	5.914	4.857	1.057	2.081
1379826_at	RGD1560252_predicted	similar to hypothetical protein MGC31967 (predicted)	6.52	6.645	6.138	6.527	5.573	5.398	5.478	5.351	6.458	5.45	1.007	2.01
1379833_at	LOC368158 /// RGD1562025_predicted	similar to Nuclear receptor ROR-gamma (Nuclear receptor RZR-gamma) (Thymus orphan receptor) (TOR) /// similar to leucine rich repeat neuronal 6D (predicted)	3.497	3.693	3.665	3.445	5.878	5.817	5.244	5.51	3.575	5.612	-2.037	-4.11
1379868_at	Pbxip1	pre-B-cell leukemia transcription factor interacting protein 1	8.724	8.901	8.656	8.754	7.689	7.772	7.632	7.713	8.759	7.701	1.057	2.081
1379902_at	---	Transcribed locus	6.442	6.74	5.892	6.55	5.63	5.151	5.33	5.574	6.406	5.421	0.985	1.979
1379903_at	---	Transcribed locus	4.208	3.75	3.8	3.642	3.031	2.736	2.924	2.975	3.85	2.916	0.934	1.91
1379931_at	---	Transcribed locus	6.568	6.749	6.13	6.86	5.218	5.613	5.009	5.281	6.577	5.28	1.296	2.456
1379970_at	RGD1560587_predicted	similar to Eph receptor A4 (predicted)	7.706	7.665	7.489	7.84	4.301	4.476	4.481	4.362	7.675	4.405	3.27	9.646
1379971_at	Zc3h6_predicted	zinc finger CCCH type containing 6 (predicted)	5.457	5.625	4.975	5.614	4.205	4.281	4.291	4.9	5.418	4.419	0.998	1.997
1380017_at	---	Transcribed locus	7.175	6.994	6.929	7.119	6.154	5.895	6.138	6.172	7.054	6.09	0.964	1.951
1380031_at	---	Transcribed locus	3.541	3.99	3.585	3.497	6.961	6.665	5.883	6.366	3.653	6.469	-2.816	-7.04
1380045_at	Pdp2	Pyruvate dehydrogenase phosphatase isoenzyme 2	6.561	6.71	6.58	6.516	7.623	7.689	7.616	7.606	6.592	7.633	-1.041	-2.06
1380053_at	RGD1564625_predicted	similar to transmembrane protein TM9SF3 (predicted)	6.81	6.912	6.844	6.882	5.874	5.929	5.915	6.011	6.862	5.933	0.929	1.904
1380065_at	---	Transcribed locus	7.299	7.482	7.152	7.349	8.43	8.374	8.285	8.336	7.32	8.356	-1.035	-2.05
1380083_at	Klk10	kallikrein 10	2.638	2.922	3.038	2.889	4.499	3.266	4.073	3.358	2.872	3.799	-0.927	-1.9
1380127_at	---	Transcribed locus	3.914	4.114	4.098	3.909	5.9	6.065	5.74	6.105	4.009	5.952	-1.944	-3.85
1380133_at	Osr2	odd-skipped related 2 (Drosophila)	3.68	4.676	3.706	3.797	2.852	2.428	2.734	3.019	3.964	2.758	1.206	2.307
1380174_at	---	Transcribed locus	5.959	6.251	5.772	5.82	5.068	4.791	5.215	5.324	5.95	5.1	0.851	1.803
1380210_at	Gimap1	GTPase, IMAP family member 1	4.856	4.708	5.036	4.854	5.929	5.617	5.821	5.528	4.864	5.724	-0.86	-1.82
1380236_at	LOC685004	similar to integrin alpha 9	5.285	5.025	4.978	5.121	7.576	7.46	7.403	7.555	5.102	7.498	-2.396	-5.26
1380241_a_at	Lrp5_predicted	low density lipoprotein receptor-related protein 5 (predicted)	4.484	4.128	4.329	4.37	5.174	5.201	5.169	5.278	4.328	5.205	-0.878	-1.84
1380255_at	---	Transcribed locus	4.71	5.079	4.64	4.837	3.614	3.558	3.904	4.026	4.817	3.775	1.041	2.058
1380306_at	---	Transcribed locus	7.009	6.765	6.437	6.647	7.885	7.758	7.73	7.534	6.715	7.727	-1.012	-2.02
1380356_at	Slc39a2_predicted	solute carrier family 39 (zinc transporter), member 2 (predicted)	7.046	7.073	6.913	7.133	5.597	5.794	5.748	5.81	7.041	5.737	1.304	2.469
1380379_at	RGD1562463_predicted	similar to : F-box protein 44 (predicted)	4.319	4.485	4.404	4.031	5.526	5.452	5.512	5.458	4.31	5.487	-1.177	-2.26
1380387_at	RGD1559697_predicted	similar to forkhead/winged-helix transcription factor 2 (predicted)	6.888	6.933	6.469	6.822	5.633	5.571	5.474	5.823	6.778	5.625	1.153	2.224
1380432_at	Cmah	cytidine monophospho-N-acetylneuraminic acid hydroxylase	4.456	4.546	3.893	4.527	2.612	2.665	2.525	2.847	4.356	2.662	1.693	3.234
1380458_at	---	Transcribed locus	7.415	7.255	6.73	7.091	4.286	4.73	4.561	4.613	7.123	4.547	2.576	5.961
1380460_at	RGD1311267	similar to RIKEN cDNA 4931426K16 gene	5.093	5.002	4.828	4.943	6.174	5.799	6.107	6.07	4.966	6.037	-1.071	-2.1
1380477_at	---	Transcribed locus	8.418	7.519	7.093	7.447	5.917	5.453	5.623	5.502	7.619	5.624	1.995	3.987
1380546_at	LOC298250	similar to hypothetical protein FLJ10986	6.454	6.554	6.31	6.493	7.726	7.707	7.767	7.641	6.453	7.71	-1.258	-2.39
1380596_at	---	Transcribed locus	9.72	9.695	9.458	9.642	8.431	8.323	8.406	8.617	9.629	8.444	1.185	2.273
1380616_at	---	---	4.38	4.279	4.414	4.24	5.081	5.424	5.431	5.432	4.328	5.342	-1.014	-2.02
1380617_at	Gimap5	GTPase, IMAP family member 5	7.147	7.16	7.215	7.259	8.304	8.368	8.338	8.301	7.195	8.328	-1.133	-2.19
1380688_at	Galntl4_predicted	UDP-N-acetyl-alpha-D-galactosamine:polypeptide N-acetylgalactosaminyltransferase-like 4 (predicted)	7.101	7.19	6.96	7.201	6.225	6.242	6.281	6.251	7.113	6.25	0.863	1.819
1380699_at	---	---	7.455	7.586	7.296	7.252	6.461	6.231	6.635	6.52	7.397	6.462	0.935	1.912
1380743_at	---	Transcribed locus	4.159	4.278	4.255	4.484	6.461	6.434	6.451	6.571	4.294	6.479	-2.185	-4.55
1380808_at	Tollip_predicted	toll interacting protein (predicted)	6.898	6.885	6.605	6.898	6.03	5.939	5.736	6.078	6.822	5.946	0.876	1.835
1380813_at	---	---	7.118	7.258	7.438	7.316	8.341	8.169	8.238	8.31	7.283	8.264	-0.982	-1.97
1380911_at	RGD1311564_predicted	LOC360590 (predicted)	5.622	5.514	5.045	5.541	4.357	4.31	4.166	4.281	5.43	4.278	1.152	2.222
1380943_at	RGD1311648	similar to hypothetical protein FLJ21820	7.309	7.306	7.12	7.1	6.101	6.032	5.953	5.871	7.209	5.989	1.22	2.329
1381003_at	Zfpn1a2_predicted	zinc finger protein, subfamily 1A, 2 (Helios) (predicted)	5.45	5.067	4.511	5.504	3.715	3.721	3.376	3.783	5.133	3.649	1.484	2.798
1381063_at	---	---	4.618	4.449	4.982	4.678	5.625	5.863	5.979	5.863	4.682	5.832	-1.15	-2.22
1381077_at	---	Transcribed locus	5.455	5.751	5.325	5.753	4.486	4.664	4.445	4.227	5.571	4.455	1.116	2.167
1381079_at	Bnc1_predicted	basonuclin 1 (predicted)	5.424	4.885	4.045	4.783	2.735	2.548	2.816	2.686	4.784	2.696	2.088	4.251
1381133_at	---	Transcribed locus	4.743	4.278	4.517	4.561	5.49	5.497	5.5	5.555	4.524	5.511	-0.986	-1.98
1381243_at	---	Transcribed locus	7.126	7.187	6.885	7.31	8.099	8.22	8.191	8.074	7.127	8.146	-1.019	-2.03
1381348_at	---	Transcribed locus	3.605	3.652	3.623	3.59	4.877	4.509	4.366	4.838	3.617	4.648	-1.03	-2.04
1381382_at	RGD1564936_predicted	similar to Vacuolar ATP synthase subunit S1 precursor (V-ATPase S1 subunit) (predicted)	6.251	6.315	6.292	6.02	5.195	5.46	5.118	5.294	6.219	5.267	0.952	1.935
1381409_at	---	Transcribed locus	4.981	5.289	4.91	5.136	6.439	6.366	6.314	6.227	5.079	6.337	-1.257	-2.39
1381482_at	---	Transcribed locus	7.669	7.8	7.441	7.887	6.846	6.661	6.387	6.804	7.699	6.675	1.025	2.034
1381487_at	Angpt1	angiopoietin 1	5.286	5.417	4.94	5.808	4.234	4.407	4.116	3.981	5.363	4.185	1.178	2.263
1381523_at	---	Transcribed locus	4.19	4.01	4.199	4.252	5.537	5.351	5.026	5.582	4.163	5.374	-1.212	-2.32
1381556_at	RGD1560014_predicted	similar to hypothetical protein FLJ20035 (predicted)	3.924	3.459	3.547	3.807	5.004	4.137	4.23	4.933	3.684	4.576	-0.892	-1.86
1381575_at	Neb_predicted	nebulin (predicted)	7.301	7.588	6.748	6.693	3.285	3.587	3.473	3.5	7.082	3.461	3.621	12.307
1381610_at	---	Transcribed locus	3.082	3.553	3.612	3.612	4.454	4.592	4.023	4.297	3.465	4.341	-0.877	-1.84
1381681_at	---	Transcribed locus	6.453	6.478	5.783	6.217	7.456	7.729	7.619	7.507	6.233	7.578	-1.345	-2.54
1381722_at	LOC501283	similar to lipid droplet associated protein	5.858	6.441	6.423	6.384	7.709	7.689	7.416	7.822	6.277	7.659	-1.382	-2.61
1381775_at	---	Transcribed locus	5.634	5.987	5.364	5.824	4.771	4.908	4.901	4.713	5.702	4.823	0.879	1.839
1381804_at	RGD1563179_predicted	similar to BAZF (predicted)	5.475	5.712	6.064	5.624	7.03	7.038	7.297	7.058	5.719	7.106	-1.387	-2.62
1381904_at	G7c	G7c protein	3.574	3.199	3.345	3.275	4.419	4.34	4.335	4.089	3.348	4.296	-0.947	-1.93
1381906_at	Tpd52_predicted	tumor protein D52 (predicted)	5.505	6.029	5.55	5.704	4.135	4.588	4.497	4.873	5.697	4.523	1.174	2.256
1381971_at	Sox18	SRY-box containing gene 18	7.641	7.322	7.41	7.352	8.798	8.638	8.572	8.673	7.431	8.67	-1.239	-2.36
1381977_at	---	---	8.429	8.451	8.139	8.549	7.31	7.431	7.411	7.268	8.392	7.355	1.037	2.052
1381997_at	Adipoq	adiponectin, C1Q and collagen domain containing	5.764	7.039	8.091	6.511	3.499	3.551	3.989	3.43	6.851	3.617	3.234	9.41
1382054_at	---	Transcribed locus	5.833	5.512	5.695	6.102	4.291	3.871	4.304	4.036	5.786	4.125	1.66	3.161
1382059_at	Fbxo30	F-box protein 30	6.578	6.502	6.404	6.511	5.524	5.391	5.185	5.646	6.499	5.437	1.062	2.088
1382060_at	---	Transcribed locus	8.288	8.41	8.075	8.33	6.998	6.868	7.032	7.076	8.276	6.993	1.282	2.432
1382081_at	Scara3_predicted	scavenger receptor class A, member 3 (predicted)	5.986	5.809	5.154	5.584	5.057	4.27	4.693	4.449	5.634	4.617	1.016	2.023
1382118_at	---	Transcribed locus, strongly similar to NP_001029332.1 hypothetical protein LOC619476 [Rattus norvegicus]	7.387	7.244	7.454	7.52	6.346	6.601	6.382	6.315	7.401	6.411	0.99	1.987
1382130_at	Pcdh19_predicted	protocadherin 19 (predicted)	7.189	7.254	7.475	7.141	8.566	8.565	8.709	8.593	7.265	8.608	-1.343	-2.54
1382137_at	Abhd3_predicted	abhydrolase domain containing 3 (predicted)	3.885	4.09	3.868	4.333	2.272	2.633	2.269	2.478	4.044	2.413	1.631	3.097
1382138_at	LOC499745 /// LOC688240	similar to Notch-regulated ankyrin repeat protein	6.104	6.012	6.108	6.351	7.137	7.338	7.347	7.193	6.144	7.254	-1.11	-2.16
1382183_at	---	Transcribed locus	6.764	6.782	6.767	6.756	8.125	7.822	7.922	7.932	6.767	7.95	-1.183	-2.27
1382189_at	Sdc2	syndecan 2	9.032	9.009	8.921	8.96	7.647	7.605	7.627	7.689	8.981	7.642	1.339	2.529
1382192_at	Xlkd1_predicted	extracellular link domain-containing 1 (predicted)	9.066	8.86	9.002	8.751	7.875	7.583	7.809	7.653	8.92	7.73	1.19	2.281
1382197_at	Rhod_predicted	ras homolog gene family, member D (predicted)	6.1	6.11	5.816	5.773	4.586	4.974	5.053	4.833	5.95	4.862	1.088	2.126
1382201_at	Unc5c	unc-5 homolog C (C. elegans)	3.55	3.309	3.51	3.548	4.586	4.303	4.516	4.253	3.479	4.415	-0.935	-1.91
1382202_at	LOC687661	similar to cut-like 2	3.99	3.575	3.901	3.692	4.964	4.656	4.575	4.77	3.789	4.741	-0.952	-1.93
1382217_at	---	Transcribed locus	6.83	6.825	6.623	6.849	5.887	5.612	5.805	5.688	6.782	5.748	1.034	2.047
1382222_at	RGD1306212_predicted	similar to hypothetical protein DKFZp566N034 (predicted)	7.348	7.179	7.143	7.043	4.543	4.466	4.519	3.916	7.178	4.361	2.817	7.048
1382255_at	---	---	7.065	7.15	7.195	7.104	8.142	8.329	8.104	8.245	7.129	8.205	-1.077	-2.11
1382294_at	---	Transcribed locus	5.878	5.886	5.441	5.492	3.615	3.946	3.99	3.975	5.674	3.881	1.793	3.464
1382303_at	Phactr1	phosphatase and actin regulator 1	5.368	5.245	5.198	5.483	7.13	7.222	7.173	7.197	5.324	7.181	-1.857	-3.62
1382317_at	---	Transcribed locus	6.173	6.446	6.241	6.396	5.114	5.006	4.986	4.956	6.314	5.015	1.298	2.46
1382330_at	Ddef2_predicted	development and differentiation enhancing factor 2 (predicted)	7.557	7.718	7.53	7.513	8.512	8.623	8.452	8.653	7.58	8.56	-0.98	-1.97
1382346_at	---	Transcribed locus	5.74	5.764	5.509	5.773	4.681	4.5	4.475	4.467	5.696	4.531	1.166	2.243
1382368_at	Trove2_predicted	TROVE domain family, member 2 (predicted)	5.465	4.65	4.234	5.143	3.201	3.141	3.214	3.306	4.873	3.215	1.658	3.155
1382422_at	Pcdh7	Protocadherin 7	7.95	7.654	7.455	7.846	6.623	6.598	6.472	6.795	7.726	6.622	1.104	2.15
1382436_at	RGD1566265_predicted	similar to RIKEN cDNA 2610002M06 (predicted)	5.627	5.8	5.215	5.603	4.143	4.121	4.213	4.419	5.561	4.224	1.337	2.526
1382454_at	Cxcl9	chemokine (C-X-C motif) ligand 9	3.905	3.912	4.763	3.975	5.58	5.593	5.433	5.634	4.139	5.56	-1.421	-2.68
1382481_a_at	Adam33_predicted	a disintegrin and metallopeptidase domain 33 (predicted)	6.64	6.706	6.86	6.914	4.981	5.358	4.889	5.369	6.78	5.149	1.631	3.097
1382482_at	---	Transcribed locus	8.803	8.729	8.556	8.939	7.849	7.681	7.789	7.721	8.757	7.76	0.997	1.995
1382569_at	Paqr9_predicted	progestin and adipoQ receptor family member IX (predicted)	6.874	6.744	6.333	6.513	5.776	5.79	5.46	5.623	6.616	5.662	0.954	1.937
1382571_at	---	Transcribed locus	5.128	4.774	4.981	5.163	6.641	6.387	6.441	6.2	5.012	6.417	-1.406	-2.65
1382579_at	Tnrc9_predicted	trinucleotide repeat containing 9 (predicted)	5.39	5.543	5.435	5.554	7.069	7.156	7.014	6.955	5.48	7.049	-1.568	-2.97
1382590_at	RGD1563347_predicted	similar to RIKEN cDNA 2310015N21 (predicted)	7.261	7.004	7.013	6.897	8.184	8.233	8.14	7.904	7.044	8.115	-1.072	-2.1
1382593_at	Etv1_predicted	ets variant gene 1 (predicted)	7.399	7.44	7.172	7.334	5.064	4.837	4.724	4.743	7.336	4.842	2.494	5.634
1382603_at	---	Transcribed locus	5.629	5.458	5.237	5.599	6.737	6.707	6.558	6.654	5.481	6.664	-1.183	-2.27
1382629_at	Mlstd2	male sterility domain containing 2	7.178	7.026	6.619	6.92	6.056	5.817	5.875	5.971	6.936	5.93	1.006	2.008
1382631_at	---	Transcribed locus	5.15	5.426	4.742	5.583	3.248	3.597	3.922	3.839	5.225	3.651	1.574	2.976
1382657_at	Bmp5_predicted	bone morphogenetic protein 5 (predicted)	4.588	5.019	4.294	4.704	3.515	3.509	3.509	3.398	4.651	3.483	1.168	2.248
1382660_at	RGD1563084_predicted	similar to FLJ20298 protein isoform a (predicted)	6.959	7.448	7.061	6.952	5.746	5.95	5.851	5.851	7.105	5.85	1.255	2.387
1382712_at	---	Transcribed locus	3.955	3.764	3.637	3.404	5.141	4.931	4.78	5.161	3.69	5.003	-1.313	-2.48
1382732_at	Xlkd1_predicted	extracellular link domain-containing 1 (predicted)	8.479	8.253	8.3	8.199	7.274	7.04	7.271	7.399	8.308	7.246	1.062	2.088
1382745_at	---	Transcribed locus	6.313	6.351	6.069	6.246	5.296	5.438	5.247	5.387	6.245	5.342	0.903	1.87
1382746_s_at	---	Transcribed locus	6.541	6.572	6.225	6.657	5.44	5.354	5.247	5.496	6.499	5.384	1.115	2.165
1382759_at	---	Transcribed locus	4.854	4.972	3.948	4.636	3.36	3.487	3.373	3.021	4.603	3.31	1.292	2.449
1382761_at	Pde7a	phosphodiesterase 7A	4.719	4.377	4.356	5.121	3.417	3.423	3.438	3.632	4.643	3.478	1.166	2.244
1382773_at	---	---	6.226	6.512	6.576	6.548	7.892	8.171	8.064	7.868	6.465	7.999	-1.533	-2.89
1382810_at	---	Transcribed locus	4.385	4.064	4.01	4.33	2.925	2.958	2.91	2.985	4.197	2.945	1.253	2.383
1382835_at	---	Transcribed locus	6.485	6.77	6.302	6.559	7.834	7.131	7.418	7.319	6.529	7.426	-0.897	-1.86
1382864_at	Palmd	palmdelphin	6.749	6.984	6.725	6.678	8.182	8.222	7.919	8.063	6.784	8.096	-1.312	-2.48
1382868_at	Sema6a_predicted	sema domain, transmembrane domain (TM), and cytoplasmic domain, (semaphorin) 6A (predicted)	6.814	6.826	6.871	6.873	7.77	8.178	7.872	7.867	6.846	7.922	-1.076	-2.11
1382878_at	Sfrp1	secreted frizzled-related protein 1	7.414	7.375	6.988	7.189	4.585	4.544	4.632	4.958	7.241	4.68	2.562	5.904
1382882_x_at	---	Non-coding RNA expressed in the brain, repeat sequence, clone 2 /// Non-coding RNA expressed in the brain, repeat sequence, clone 7 /// Non-coding RNA expressed in the brain, repeat sequence, clone 3 /// Non-coding RNA expressed in the brain, repeat sequence, clone 12	4.173	4.257	5.982	4.635	3.642	3.777	3.41	3.504	4.762	3.583	1.179	2.263
1382890_at	---	Transcribed locus	4.393	4.211	3.912	4.343	3.176	2.9	3.329	3.278	4.215	3.171	1.044	2.062
1382908_at	RGD1560587_predicted	similar to Eph receptor A4 (predicted)	6.349	6.391	6.343	6.727	4.877	4.135	4.949	4.471	6.453	4.608	1.844	3.591
1382931_at	---	Transcribed locus	6.049	6.142	5.87	5.959	3.494	3.391	3.665	3.748	6.005	3.574	2.431	5.391
1382934_at	Panx1	Pannexin 1	5.31	5.271	4.768	4.785	3.989	3.889	3.684	3.582	5.033	3.786	1.247	2.374
1382953_at	---	Transcribed locus	3.454	3.232	3.982	3.828	4.925	4.451	4.804	4.599	3.624	4.695	-1.07	-2.1
1382954_at	---	Transcribed locus	10.686	10.956	10.498	10.849	9.148	9.143	8.996	8.805	10.747	9.023	1.724	3.304
1382955_at	Gpr126_predicted	G protein-coupled receptor 126 (predicted)	4.917	4.968	5.084	5.074	3.912	4.024	3.949	4.077	5.011	3.991	1.02	2.028
1382958_at	Ucp3	uncoupling protein 3 (mitochondrial, proton carrier)	5.242	6.064	6.413	5.544	6.497	7.311	6.844	7.049	5.816	6.925	-1.11	-2.16
1382967_at	Gpr64	G protein-coupled receptor 64	5.558	5.846	5.411	5.651	4.307	4.22	4.311	4.341	5.616	4.295	1.322	2.5
1382995_at	---	Transcribed locus	5.983	5.79	6.352	5.905	7.524	7.348	7.372	7.338	6.008	7.395	-1.388	-2.62
1383002_at	LOC314964	similar to PHD finger protein 20-like 1 isoform 1	5.044	5.251	4.746	5.134	3.513	3.502	3.893	4.254	5.044	3.791	1.253	2.384
1383010_at	---	Transcribed locus	4.106	3.652	3.253	3.978	4.644	4.792	4.538	4.538	3.748	4.628	-0.881	-1.84
1383012_at	Rhpn2_predicted	rhophilin, Rho GTPase binding protein 2 (predicted)	4.467	4.192	3.231	3.668	2.808	2.576	2.57	2.716	3.889	2.667	1.222	2.333
1383015_at	RGD1311490_predicted	similar to DKFZP434P1750 protein (predicted)	8.184	8.356	7.857	8.096	6.236	6.134	5.96	6.241	8.123	6.143	1.98	3.945
1383019_at	---	Transcribed locus	7.743	7.465	7.283	7.54	8.84	8.77	8.706	8.568	7.508	8.721	-1.213	-2.32
1383021_at	Galnt13	UDP-N-acetyl-alpha-D-galactosamine:polypeptide N-acetylgalactosaminyltransferase 13	6.813	6.697	6.306	6.673	5.01	4.707	4.897	5.118	6.622	4.933	1.689	3.224
1383054_at	Zfp91	zinc finger protein 91	8.616	8.183	8.237	8.442	9.213	9.346	9.109	9.247	8.37	9.229	-0.859	-1.81
1383059_a_at	Gkap1	G kinase anchoring protein 1	4.592	4.708	3.518	4.187	5.343	5.522	5.338	5.436	4.251	5.41	-1.158	-2.23
1383062_at	---	Transcribed locus	9.607	9.583	9.335	9.547	7.542	7.499	7.618	7.674	9.518	7.583	1.935	3.823
1383075_at	Ccnd1	Cyclin D1	8.304	7.75	8.225	7.737	9.289	9.021	9.039	8.924	8.004	9.068	-1.064	-2.09
1383078_at	Efnb3	ephrin B3	5.79	5.719	5.82	5.579	8.394	8.549	8.351	8.457	5.727	8.438	-2.711	-6.55
1383084_at	---	Transcribed locus	4.893	5.026	5.002	4.948	5.963	6.017	6.066	6.048	4.967	6.023	-1.056	-2.08
1383122_at	Prkag2	protein kinase, AMP-activated, gamma 2 non-catalytic subunit	8.565	8.529	8.182	8.5	6.831	7.011	6.697	6.849	8.444	6.847	1.597	3.026
1383129_at	LOC362065	CG6210-like	8.7	8.688	8.569	8.642	7.129	7.102	7.024	6.965	8.65	7.055	1.595	3.021
1383146_at	RGD1562629_predicted	similar to neurobeachin (predicted)	8.225	8.361	8.166	8.246	7.372	7.291	7.355	7.244	8.249	7.315	0.934	1.911
1383189_at	---	Transcribed locus	5.884	5.809	5.305	5.658	6.632	6.615	6.564	6.696	5.664	6.627	-0.963	-1.95
1383196_at	Znf579_predicted	zinc finger protein 579 (predicted)	8.005	8.203	8.022	8.081	6.22	6.105	6.408	6.203	8.078	6.234	1.844	3.59
1383199_at	---	Transcribed locus	5.781	5.787	6.007	5.782	6.773	6.609	6.728	6.758	5.839	6.717	-0.878	-1.84
1383212_at	---	CDNA clone IMAGE:7462850	8.435	8.485	8.271	8.565	7.033	7.137	7.118	7.114	8.439	7.101	1.338	2.529
1383213_at	Eps8_predicted	epidermal growth factor receptor pathway substrate 8 (predicted)	6.105	6.407	6.165	6.44	5.404	5.387	5.215	5.298	6.279	5.326	0.953	1.936
1383228_at	---	---	6.46	6.684	6.248	6.377	5.184	5.157	5.207	4.865	6.442	5.103	1.339	2.53
1383235_at	LOC688535	hypothetical protein LOC688535	4.19	3.735	3.817	3.916	5.155	4.967	5.028	4.873	3.914	5.006	-1.091	-2.13
1383240_at	Itga6	integrin, alpha 6	8.039	8.04	8.137	8.122	8.913	8.889	8.975	8.983	8.085	8.94	-0.855	-1.81
1383242_a_at	---	Transcribed locus	2.976	4.794	5.414	3.235	2.592	2.901	2.489	2.809	4.104	2.698	1.407	2.651
1383248_at	Fmo5	flavin containing monooxygenase 5	6.164	5.865	5.15	5.572	4.538	4.301	4.589	4.53	5.688	4.489	1.198	2.295
1383258_at	RGD1310587	similar to hypothetical protein FLJ14146	6.592	6.358	6.305	6.277	4.704	4.458	4.649	4.428	6.383	4.56	1.823	3.538
1383263_at	Ogn_predicted	osteoglycin (predicted)	10.481	9.863	9.696	10.208	9.251	8.342	8.361	8.508	10.062	8.616	1.446	2.725
1383266_at	Sfrp1	secreted frizzled-related protein 1	5.618	5.946	5.313	5.717	3.324	3.2	3.43	3.621	5.648	3.394	2.255	4.772
1383273_a_at	Pcbp3	poly(rC) binding protein 3	7.53	7.406	7.437	7.303	8.491	8.625	8.59	8.386	7.419	8.523	-1.104	-2.15
1383279_at	Rcbtb2	regulator of chromosome condensation (RCC1) and BTB (POZ) domain containing protein 2	8.088	8.014	7.724	7.937	6.876	6.869	6.84	6.85	7.941	6.859	1.082	2.117
1383314_at	RGD1565452_predicted	similar to BC003277 protein (predicted)	4.268	4.504	4.644	4.478	5.342	5.518	5.448	5.278	4.474	5.396	-0.923	-1.9
1383332_at	---	Transcribed locus	6.89	6.955	6.724	7.041	7.711	7.874	7.797	7.745	6.902	7.782	-0.879	-1.84
1383391_a_at	C2	complement component 2	6.209	5.9	5.283	5.51	4.405	4.386	4.07	4.436	5.726	4.324	1.401	2.642
1383420_at	LOC502479	similar to lactation elevated 1	5.677	5.485	5.724	5.424	6.452	6.457	6.554	6.612	5.578	6.518	-0.941	-1.92
1383434_at	Pycr1_predicted	pyrroline-5-carboxylate reductase 1 (predicted)	6.528	6.393	6.544	6.295	5.519	5.525	5.712	5.443	6.44	5.55	0.89	1.853
1383458_at	---	Transcribed locus	5.466	5.205	5.041	5.538	4.342	3.892	4.233	3.509	5.312	3.994	1.318	2.494
1383460_at	---	---	8.085	7.912	7.594	8.028	3.797	3.797	3.759	3.745	7.905	3.775	4.13	17.509
1383469_at	---	Transcribed locus	6.179	6.047	5.828	6.257	4.934	4.847	4.926	4.721	6.078	4.857	1.221	2.331
1383479_at	---	Transcribed locus	8.242	8.01	7.754	7.969	5.139	5.035	5.062	5.042	7.994	5.07	2.924	7.591
1383516_at	Fgl2	fibrinogen-like 2	8.251	7.99	7.889	8.017	5.851	5.49	4.866	5.929	8.037	5.534	2.503	5.668
1383542_at	---	Transcribed locus	7.267	7.046	6.532	6.937	4.615	4.285	3.84	4.054	6.945	4.198	2.747	6.714
1383543_at	Golt1b_predicted	golgi transport 1 homolog B (S. cerevisiae) (predicted)	6.931	7.006	6.895	6.844	5.559	5.61	5.38	5.617	6.919	5.542	1.377	2.598
1383554_at	RGD1566282_predicted	similar to RIKEN cDNA D330045A20 (predicted)	6.105	6.607	6.461	6.367	7.456	7.578	7.244	7.45	6.385	7.432	-1.047	-2.07
1383579_at	---	Transcribed locus, moderately similar to XP_577744.1 PREDICTED: similar to IKEN cDNA 6720480D16 [Rattus norvegicus]	5.139	5.43	4.729	5.024	4.06	4.183	4.196	4.125	5.081	4.141	0.939	1.918
1383581_at	LOC680531	similar to CG3880-PA	4.602	4.444	5.008	4.48	5.482	5.436	5.642	5.567	4.634	5.532	-0.898	-1.86
1383606_at	Mtac2d1	membrane targeting (tandem) C2 domain containing 1	4.665	5.037	4.734	5.017	3.886	3.754	3.478	3.661	4.863	3.695	1.168	2.247
1383618_at	Mrpl38	mitochondrial ribosomal protein L38	6.874	6.504	6.647	6.531	7.71	7.808	7.431	7.616	6.639	7.641	-1.002	-2
1383673_at	Nap1l2	nucleosome assembly protein 1-like 2	3.705	3.474	3.045	3.698	2.61	2.114	2.536	2.544	3.48	2.451	1.03	2.042
1383695_at	Vipr1	vasoactive intestinal peptide receptor 1	4.162	4.161	3.791	4.081	5.071	5.065	4.982	4.873	4.049	4.998	-0.949	-1.93
1383705_at	---	CDNA clone IMAGE:7317308	7.329	7.154	6.919	7.076	6.257	6.192	6.329	6.245	7.119	6.256	0.863	1.819
1383726_at	RGD1309360	hypothetical LOC294715	4.514	4.008	3.582	3.894	3.24	2.735	3.145	3.237	4	3.089	0.91	1.879
1383757_at	---	Transcribed locus	7.13	6.465	5.927	6.301	3.747	3.948	3.777	3.917	6.455	3.847	2.608	6.098
1383811_at	---	Transcribed locus	3.251	3.566	3.703	3.078	4.599	4.918	5.003	4.869	3.399	4.847	-1.448	-2.73
1383826_at	Rab40b_predicted	Rab40b, member RAS oncogene family (predicted)	6.965	7.16	6.668	6.878	5.194	5.197	5.046	5.4	6.918	5.209	1.708	3.268
1383837_at	Yipf3	Yip1 domain family, member 3	7.083	7.014	6.795	6.843	6.289	6.12	5.979	5.876	6.934	6.066	0.868	1.825
1383844_at	Arhgef15_predicted	Rho guanine nucleotide exchange factor (GEF) 15 (predicted)	6.417	6.431	6.397	6.526	7.917	7.818	7.835	7.769	6.443	7.835	-1.392	-2.62
1383846_at	RGD1562846_predicted	similar to Docking protein 5 (Downstream of tyrosine kinase 5) (Protein dok-5) (predicted)	7.757	8.359	7.829	7.963	5.66	5.359	5.032	5.366	7.977	5.354	2.623	6.159
1383847_at	---	Transcribed locus	5.616	5.68	5.804	5.87	6.77	6.559	6.635	6.703	5.742	6.667	-0.925	-1.9
1383867_at	---	Transcribed locus	5.343	5.005	5.148	5.319	4.523	4.19	4.311	4.164	5.204	4.297	0.907	1.875
1383879_at	---	---	4.985	4.758	3.89	4.531	3.363	3.159	3.188	3.022	4.541	3.183	1.358	2.563
1383901_at	---	Transcribed locus	6.154	6.574	6.039	6.459	5.409	5.355	5.276	5.406	6.306	5.362	0.945	1.925
1383903_at	St8sia5	ST8 alpha-N-acetyl-neuraminide alpha-2,8-sialyltransferase 5	6.739	6.974	6.634	6.58	4.789	4.683	4.462	4.783	6.732	4.679	2.053	4.148
1383912_at	LOC684848 /// LOC685045	similar to Protein C6orf115	7.768	7.537	7.459	7.654	6.786	6.577	6.744	6.594	7.604	6.675	0.929	1.904
1383914_at	Mrvi1_predicted	MRV integration site 1 homolog (mouse) (predicted)	5.148	5.127	5.072	5.35	6.11	6.231	6.201	6.167	5.174	6.177	-1.003	-2
1383943_at	Dnah7	dynein, axonemal, heavy polypeptide 7	2.917	2.767	2.885	2.579	4.099	3.791	3.857	4.087	2.787	3.958	-1.171	-2.25
1383976_at	---	Transcribed locus	7.505	7.607	7.379	7.592	6.465	6.02	5.999	6.282	7.521	6.191	1.329	2.513
1383995_at	---	---	3.841	3.693	3.899	3.641	4.779	4.636	4.622	4.753	3.769	4.698	-0.929	-1.9
1384035_at	LOC685277 /// LOC686794	similar to liver-specific bHLH-Zip transcription factor	7.731	8.16	7.723	7.869	2.963	2.743	2.763	3.199	7.871	2.917	4.954	30.994
1384036_s_at	---	---	6.746	6.955	6.528	6.73	4.676	4.524	4.45	4.299	6.74	4.487	2.253	4.765
1384056_at	Fgfr3	Fibroblast growth factor receptor 3	4.723	4.924	5.199	4.867	5.609	5.922	5.804	5.957	4.928	5.823	-0.895	-1.86
1384059_at	---	Transcribed locus	5.756	5.74	5.113	5.525	4.234	4.001	4.4	4.455	5.533	4.272	1.261	2.397
1384063_at	Cthrc1	collagen triple helix repeat containing 1	5.393	6.19	6.962	6.161	4.562	5.178	4.806	4.719	6.177	4.816	1.36	2.567
1384073_at	Adhfe1	alcohol dehydrogenase, iron containing, 1	4.92	4.843	4.816	4.824	5.983	6.205	5.678	5.794	4.85	5.915	-1.065	-2.09
1384115_at	Mte1	Mitochondrial acyl-CoA thioesterase 1	7.228	7.118	7.175	7.282	8.023	8.262	8.147	8.284	7.201	8.179	-0.978	-1.97
1384143_at	Cgn_predicted	cingulin (predicted)	4.965	4.895	4.24	4.69	3.425	3.802	3.627	3.153	4.698	3.502	1.196	2.291
1384147_at	Eif1a	eukaryotic translation initiation factor 1A	4.852	5.139	4.267	4.4	3.704	3.525	3.405	3.997	4.665	3.658	1.007	2.01
1384150_at	---	Transcribed locus	5.385	5.305	5.184	5.134	3.98	3.553	4.008	4.082	5.252	3.906	1.346	2.543
1384169_a_at	Vav2_predicted	Vav2 oncogene (predicted)	5.985	6.335	5.842	6.276	5.038	5.381	4.762	5.196	6.109	5.094	1.015	2.021
1384180_at	Ifit2	interferon-induced protein with tetratricopeptide repeats 2	7.437	7.335	7.163	7.196	8.33	8.163	8.042	8.078	7.283	8.153	-0.87	-1.83
1384202_at	RGD1566317_predicted	similar to Tescalcin (predicted)	8.982	9.061	8.756	8.372	10.669	10.801	10.58	10.619	8.793	10.667	-1.875	-3.67
1384238_at	RGD1562969_predicted	similar to Tweety homolog 2 (predicted)	4.747	5.005	5.342	5.057	6.106	6.239	6.299	5.989	5.038	6.158	-1.12	-2.17
1384247_at	---	Transcribed locus	2.423	2.336	2.606	2.503	5.057	5.217	4.879	5.045	2.467	5.049	-2.583	-5.99
1384311_at	---	---	6.758	6.747	6.526	6.827	5.128	5.392	5.316	5.339	6.715	5.294	1.421	2.678
1384312_at	Irx1_predicted /// LOC501463	Iroquois related homeobox 1 (Drosophila) (predicted) /// similar to Iroquois-class homeodomain protein IRX-1 (Iroquois homeobox protein 1) (Homeodomain protein IRXA1)	3.343	3.286	3.415	3.21	4.688	4.373	4.435	4.719	3.313	4.554	-1.24	-2.36
1384322_at	---	Transcribed locus	5.758	6.089	5.708	5.982	4.458	4.648	4.62	4.256	5.884	4.495	1.389	2.619
1384356_at	RGD1561110_predicted	similar to hypothetical protein 2BE2121 - Chinese hamster (fragment) (predicted)	5.919	5.877	5.857	5.884	4.642	4.558	4.468	4.746	5.884	4.603	1.281	2.43
1384391_at	Rdh10	retinol dehydrogenase 10 (all-trans)	7.221	7.107	6.624	7.106	5.594	5.296	5.432	5.465	7.015	5.447	1.568	2.964
1384392_at	Cyp26b1	cytochrome P450, family 26, subfamily b, polypeptide 1	4.524	4.146	3.884	3.975	6.707	6.314	5.541	5.773	4.132	6.084	-1.951	-3.87
1384399_at	Ankrd50_predicted	ankyrin repeat domain 50 (predicted)	7.84	7.875	7.601	7.894	6.796	6.814	6.753	7.012	7.802	6.844	0.959	1.943
1384406_at	LOC685243	similar to C-C chemokine receptor type 11 (C-C CKR-11) (CC-CKR-11) (CCR-11) (Chemokine receptor-like 1) (CCRL1) (CCX CKR)	7.722	7.16	7.156	7.289	5.68	5.459	5.724	5.466	7.331	5.582	1.749	3.362
1384408_at	---	Transcribed locus	4.886	4.981	5.008	4.877	6.319	6.374	6.403	6.406	4.938	6.375	-1.438	-2.71
1384415_at	Sox7_predicted	SRY-box containing gene 7 (predicted)	8.05	7.902	7.977	7.855	9.19	9.014	9.018	8.888	7.946	9.027	-1.081	-2.12
1384423_at	LOC365090	similar to 5-nucleotidase, cytosolic II	8.385	8.35	7.961	8.47	7.13	7.142	7.078	7.2	8.291	7.137	1.154	2.226
1384437_at	Smarca1_predicted	SWI/SNF related, matrix associated, actin dependent regulator of chromatin, subfamily a, member 1 (predicted)	4.98	5.403	4.304	4.925	2.467	2.576	2.557	2.576	4.903	2.544	2.359	5.13
1384454_at	Cpa6_predicted	carboxypeptidase A6 (predicted)	8.048	7.311	6.712	7.261	3.695	3.532	3.97	3.804	7.333	3.75	3.583	11.984
1384468_at	---	Transcribed locus	6.983	7.115	6.805	7.204	4.557	4.513	4.428	4.479	7.027	4.494	2.532	5.786
1384544_at	Pon3	paraoxonase 3	7.143	6.86	6.841	6.912	4.839	4.485	5.246	4.275	6.939	4.711	2.228	4.684
1384584_at	---	Transcribed locus, moderately similar to NP_007227.1 cytochrome c oxidase subunit I [Rattus norvegicus]	7.591	7.581	7.085	7.06	6.347	6.073	6.336	6.353	7.329	6.278	1.052	2.073
1384617_at	MGC72614	hypothetical LOC310540	8.508	8.213	8.237	8.308	7.405	7.202	7.139	7.374	8.316	7.28	1.036	2.051
1384621_at	---	---	6.406	6.655	6.173	6.383	5.51	5.46	5.54	5.462	6.404	5.493	0.911	1.881
1384634_at	---	---	5.566	5.96	5.019	5.493	3.764	3.502	3.831	3.579	5.51	3.669	1.84	3.581
1384651_at	---	Transcribed locus, strongly similar to XP_001080814.1 PREDICTED: hypothetical protein [Rattus norvegicus]	6.391	6.242	5.715	6.29	7.36	7.424	7.112	7.279	6.16	7.293	-1.134	-2.19
1384707_at	---	Transcribed locus	7.543	7.59	7.169	7.56	6.624	6.534	6.553	6.572	7.465	6.571	0.895	1.859
1384737_at	---	Transcribed locus	9.439	9.557	8.956	9.552	7.274	7.264	7.065	7.351	9.376	7.239	2.137	4.4
1384834_at	Cobl_predicted	cordon-bleu (predicted)	6.047	6.485	5.122	5.468	3.866	3.57	3.968	4.253	5.78	3.914	1.866	3.646
1384836_at	Calml3	calmodulin-like 3	3.703	3.745	3.679	3.801	2.945	3.001	2.707	2.815	3.732	2.867	0.865	1.821
1384862_at	---	Transcribed locus	3.886	3.542	3.82	3.739	5.709	5.479	5.712	5.944	3.747	5.711	-1.965	-3.9
1384932_at	Pftk1_predicted	PFTAIRE protein kinase 1 (predicted)	5.54	5.597	5.395	5.885	4.533	4.375	4.21	4.366	5.604	4.371	1.233	2.351
1384944_at	---	CDNA clone IMAGE:7384525	2.647	2.698	2.431	2.594	3.978	3.576	3.408	4.278	2.593	3.81	-1.218	-2.33
1384963_at	---	---	3.39	3.368	3.192	3.514	4.419	4.577	4.363	5.043	3.366	4.6	-1.234	-2.35
1385014_at	LOC680248 /// LOC683238	similar to Diphosphoinositol polyphosphate phosphohydrolase 3 alpha (DIPP-3 alpha) (DIPP3 alpha) (Diadenosine 5,5-P1,P6-hexaphosphate hydrolase 3 alpha) (Nucleoside diphosphate-linked moiety X motif 10) (Nudix motif 10)	5.213	5.869	5.335	5.506	2.988	3.212	3.089	3.447	5.481	3.184	2.297	4.913
1385036_at	Sncaip_predicted	synuclein, alpha interacting protein (synphilin) (predicted)	6.006	6.15	5.888	5.97	5.042	5.072	5.321	5.034	6.004	5.117	0.886	1.849
1385043_at	RGD1565362_predicted	similar to channel-interacting PDZ domain protein isoform 1 (predicted)	6.197	6.538	5.601	6.364	5.165	4.925	5.012	5.415	6.175	5.129	1.046	2.064
1385053_at	---	Transcribed locus	2.882	2.704	2.712	2.768	3.99	4.049	3.39	4.064	2.767	3.873	-1.107	-2.15
1385082_at	---	Transcribed locus	2.526	2.638	2.66	2.534	3.376	3.54	3.583	3.57	2.59	3.517	-0.928	-1.9
1385099_at	Scel_predicted	sciellin (predicted)	5.629	5.583	4.303	5.53	2.616	2.604	2.762	2.877	5.261	2.715	2.547	5.842
1385124_at	RGD1564451_predicted	similar to Tribbles homolog 2 (predicted)	5.776	5.753	5.802	5.878	7.28	7.259	7.3	7.269	5.802	7.277	-1.474	-2.78
1385127_at	Bmp5_predicted	bone morphogenetic protein 5 (predicted)	5.354	5.482	4.91	5.481	3.096	3.158	2.993	2.842	5.307	3.022	2.284	4.872
1385239_at	---	Transcribed locus	6.775	6.847	6.083	6.851	5.139	5.173	5.199	5.522	6.639	5.258	1.381	2.605
1385263_at	RGD1561153_predicted	similar to myosin-VIIb (predicted)	4.213	5.108	4.442	4.538	3.743	3.641	3.321	3.237	4.575	3.486	1.09	2.128
1385292_at	Sc65	Synaptonemal complex protein SC65	5.308	5.517	5.263	5.179	4.344	4.584	4.391	4.439	5.317	4.44	0.877	1.837
1385298_at	RGD1564851_predicted	similar to putative anion transporter (predicted)	4.047	3.757	3.868	3.905	6.348	6.319	6.221	6.229	3.894	6.279	-2.385	-5.22
1385320_at	LOC317379	similar to Pdz-containing protein	4.875	4.53	4.297	4.89	5.614	5.627	5.791	5.738	4.648	5.693	-1.044	-2.06
1385486_at	Bnc2_predicted	basonuclin 2 (predicted)	6.512	6.175	5.969	6.346	3.76	3.696	4.006	3.491	6.25	3.738	2.512	5.706
1385506_at	---	Transcribed locus	6.764	6.605	6.449	6.763	5.003	5.031	4.97	4.986	6.645	4.998	1.647	3.133
1385553_at	LOC684506 /// LOC689116	similar to SMP3 mannosyltransferase /// similar to nuclear cap binding protein subunit 2	6.6	6.733	6.622	6.574	5.768	5.751	5.774	5.795	6.632	5.772	0.86	1.815
1385620_at	Hsph1	heat shock 105kDa/110kDa protein 1	7.521	7.654	7.18	7.579	6.69	6.356	6.509	6.48	7.483	6.509	0.975	1.965
1385638_at	---	Transcribed locus	7.807	7.68	7.155	7.755	5.603	5.393	5.456	5.579	7.599	5.508	2.091	4.261
1385729_at	---	Transcribed locus	4.737	4.384	5.2	4.369	6.203	6.223	6.105	6.21	4.672	6.185	-1.513	-2.85
1385738_at	---	Transcribed locus	8.18	8.137	7.644	8.125	7.205	7.304	6.969	6.942	8.021	7.105	0.917	1.888
1385740_at	RGD1559981_predicted	similar to leucine rich repeat containing 27 (predicted)	5.201	4.975	4.98	5.328	6.458	6.487	6.768	6.441	5.121	6.539	-1.418	-2.67
1385813_at	RGD1310251	similar to RIKEN cDNA 2010001M09	5.414	5.734	5.645	5.595	4.451	4.359	4.606	4.234	5.597	4.412	1.185	2.273
1385832_s_at	RGD1560293_predicted	similar to RIKEN cDNA 1200013B08 (predicted)	5.194	4.504	5.338	5.049	5.953	6.196	6.002	6.051	5.021	6.051	-1.029	-2.04
1385859_at	---	Transcribed locus	7.182	7.193	6.726	6.98	4.371	4.608	4.404	4.642	7.02	4.506	2.514	5.713
1385881_at	---	Transcribed locus	6.678	6.656	6.575	6.785	5.859	5.921	5.386	5.769	6.673	5.734	0.94	1.918
1386029_at	---	---	6.27	6.167	6.046	6.155	5.171	4.853	5.265	5.374	6.159	5.166	0.994	1.991
1386078_at	Slc35a1_predicted	solute carrier family 35 (CMP-sialic acid transporter), member 1 (predicted)	5.706	5.866	5.658	6.109	4.703	4.986	5.08	4.964	5.835	4.933	0.902	1.868
1386080_at	Hey1	Hairy/enhancer-of-split related with YRPW motif 1	6.314	6.139	6.276	6.269	8.037	8.049	7.955	7.864	6.249	7.976	-1.727	-3.31
1386212_at	Spna1	spectrin alpha 1	4.414	5	4.494	4.875	6.278	6.174	6.188	6.621	4.696	6.315	-1.619	-3.07
1386598_at	Art1_predicted	ADP-ribosyltransferase 1 (predicted)	8.254	8.206	7.88	8.207	5.407	5.508	5.744	5.356	8.137	5.504	2.633	6.203
1386637_at	Fgl2	fibrinogen-like 2	7.383	7.276	7.056	7.393	5.177	4.92	4.5	5.161	7.277	4.939	2.338	5.055
1386660_at	---	---	5.617	5.387	5.789	5.051	3.492	3.43	3.913	3.492	5.461	3.582	1.879	3.678
1386685_at	Sacs_predicted	sacsin (predicted)	5.936	6.147	6.031	5.921	7.56	7.596	7.372	7.558	6.009	7.521	-1.513	-2.85
1386716_at	---	CDNA clone IMAGE:7320582	4.524	4.38	4.282	4.278	3.424	3.617	3.48	3.43	4.366	3.488	0.878	1.838
1386721_at	Zfp503_predicted	zinc finger protein 503 (predicted)	6.639	6.793	6.832	6.593	5.723	5.783	5.811	5.574	6.714	5.723	0.991	1.988
1386823_at	LOC498918	iroquois homeobox protein 5	3.251	3.322	3.397	3.187	4.291	4.11	4.388	3.882	3.289	4.168	-0.879	-1.84
1386827_at	LOC363458	similar to procollagen, type IV, alpha 6	6.09	6.204	6.04	6.135	4.845	5.095	4.986	4.919	6.117	4.961	1.156	2.229
1386832_a_at	RGD1563179_predicted	similar to BAZF (predicted)	4.958	5.251	5.848	5.53	7.066	7.12	7.32	7.038	5.397	7.136	-1.739	-3.34
1386833_at	RGD1563179_predicted	similar to BAZF (predicted)	6.004	6.008	6.278	5.809	7.41	7.374	7.562	7.41	6.025	7.439	-1.414	-2.67
1386873_at	Tnni1	troponin I, skeletal, slow 1	5.268	5.568	5.784	5.859	4.711	4.586	4.807	4.644	5.62	4.687	0.933	1.909
1386879_at	Lgals3	lectin, galactose binding, soluble 3	9.604	9.553	9.549	9.346	8.458	8.4	8.683	8.366	9.513	8.476	1.036	2.051
1386880_at	Acaa2	acetyl-Coenzyme A acyltransferase 2 (mitochondrial 3-oxoacyl-Coenzyme A thiolase)	9.955	9.88	10.503	9.992	11.499	11.552	11.157	11.56	10.082	11.442	-1.36	-2.57
1386889_at	Scd2	stearoyl-Coenzyme A desaturase 2	6.512	6.307	6.126	6.316	5.008	5.15	5.365	5.15	6.315	5.168	1.147	2.214
1386895_at	Maged1	melanoma antigen, family D, 1	9.618	9.769	9.556	9.705	8.201	8.155	8.246	8.293	9.662	8.224	1.438	2.71
1386900_at	RAMP4	ribosome associated membrane protein 4	8.341	8.099	8.266	8.201	7.083	7.088	7.052	7.075	8.227	7.074	1.152	2.223
1386903_at	S100b	S100 protein, beta polypeptide	4.947	5.624	6.371	5.29	3.883	3.397	3.508	3.196	5.558	3.496	2.062	4.176
1386913_at	Pdpn	podoplanin	8.846	8.621	8.207	8.511	6.511	6.163	6.358	6.101	8.546	6.283	2.263	4.799
1386917_at	Pc	Pyruvate carboxylase	6.271	6.683	7.137	6.333	5.818	5.613	5.557	5.653	6.606	5.66	0.946	1.926
1386927_at	Cpt2	carnitine palmitoyltransferase 2	8.411	8.515	8.751	8.471	9.746	9.867	9.786	9.838	8.537	9.809	-1.272	-2.42
1386936_at	Grifin	galectin-related inter-fiber protein	3.771	5.018	6.423	4.072	3.682	3.373	3.594	3.555	4.821	3.551	1.27	2.411
1386940_at	Timp2	tissue inhibitor of metalloproteinase 2	10.908	10.784	10.545	10.774	9.743	9.78	9.795	9.697	10.753	9.754	0.999	1.998
1386955_at	2008-09-05	septin 5	5.071	4.847	4.66	4.925	3.981	3.556	4.189	3.952	4.876	3.919	0.956	1.941
1386968_at	Ppp1r1a	protein phosphatase 1, regulatory (inhibitor) subunit 1A	7.536	7.423	7.025	7.509	6.059	6.284	5.982	6.291	7.373	6.154	1.219	2.328
1386974_at	Phldb1	pleckstrin homology-like domain, family B, member 1	7.295	7.492	7.19	7.337	8.403	8.384	8.333	8.599	7.328	8.43	-1.101	-2.15
1386993_at	Myh7	myosin, heavy polypeptide 7, cardiac muscle, beta	6.285	6.325	6.682	6.273	9.503	10.029	9.852	9.842	6.391	9.807	-3.415	-10.67
1387004_at	Nbl1	neuroblastoma, suppression of tumorigenicity 1	7.879	7.922	7.733	7.717	6.797	6.951	6.994	6.832	7.813	6.893	0.919	1.891
1387027_a_at	Lgals9	lectin, galactose binding, soluble 9	6.746	6.495	6.539	6.682	7.855	7.776	7.667	7.718	6.616	7.754	-1.139	-2.2
1387029_at	Cfh	complement component factor H	8.302	8.351	8.177	8.371	6.094	6.186	6.329	6.249	8.3	6.215	2.086	4.245
1387039_at	Gpc1	glypican 1	9.008	9.032	8.896	8.816	9.98	9.869	9.995	10.03	8.938	9.968	-1.031	-2.04
1387040_at	Mal	myelin and lymphocyte protein, T-cell differentiation protein	6.316	6.491	6.265	6.188	5.159	5.134	5.065	4.917	6.315	5.069	1.246	2.372
1387052_at	Gpt1	glutamic pyruvic transaminase 1, soluble	6.237	6.703	6.857	6.448	7.531	7.457	7.435	7.334	6.561	7.439	-0.878	-1.84
1387071_a_at	Mapt	microtubule-associated protein tau	6.874	6.732	6.646	7.019	9.079	9.186	9.018	9.095	6.818	9.095	-2.277	-4.85
1387074_at	Rgs2	regulator of G-protein signaling 2	8.256	8.347	8.275	8.257	7.045	6.909	6.724	6.909	8.284	6.897	1.387	2.615
1387122_at	Plagl1	pleiomorphic adenoma gene-like 1	6.828	6.903	6.504	6.694	4.887	5.602	5.126	5.058	6.732	5.168	1.564	2.957
1387124_at	Inha	inhibin alpha	7.091	6.901	7.111	6.442	8.547	8.198	8.468	8.194	6.886	8.352	-1.465	-2.76
1387134_at	Slfn3	schlafen 3	6.249	5.581	5.656	6.322	7.701	7.213	7.034	7.608	5.952	7.389	-1.437	-2.71
1387135_at	Adam15	a disintegrin and metallopeptidase domain 15 (metargidin)	6.874	6.703	6.789	6.399	7.746	7.657	7.861	7.526	6.691	7.697	-1.006	-2.01
1387153_at	Ril	reversion induced LIM gene	6.976	7.152	6.851	7.056	5.994	5.988	5.894	6.052	7.009	5.982	1.027	2.038
1387172_a_at	Tgfb2	transforming growth factor, beta 2	6.702	6.728	6.425	6.632	4.515	4.817	4.755	4.943	6.622	4.757	1.864	3.641
1387196_at	Khdrbs3	KH domain containing, RNA binding, signal transduction associated 3	9.517	9.486	9.157	9.398	8.563	8.536	8.495	8.542	9.389	8.534	0.855	1.809
1387197_at	Omd	osteomodulin	6.28	6.294	6.041	6.276	4.933	4.941	5.03	5.031	6.223	4.984	1.239	2.36
1387209_at	Lztr2	leucine zipper transcription regulator 2	7.13	7.455	7.01	7.275	5.217	5.286	5.204	4.902	7.218	5.152	2.065	4.186
1387219_at	Adm	adrenomedullin	6.988	6.768	6.704	7.045	5.954	5.773	6.149	6.022	6.876	5.975	0.902	1.868
1387224_at	Dgkb	diacylglycerol kinase, beta	3.327	3.153	3.477	3.607	4.567	5.036	4.925	4.983	3.391	4.878	-1.486	-2.8
1387306_a_at	Egr2	early growth response 2	4.814	5.807	5.163	4.698	4.163	4.164	4.122	4.259	5.121	4.177	0.944	1.924
1387321_at	Atp1b4	ATPase, (Na+)/K+ transporting, beta 4 polypeptide	8.755	8.631	8.293	8.785	2.509	2.501	2.604	2.453	8.616	2.517	6.099	68.549
1387341_a_at	Mbp	myelin basic protein	4.617	4.527	4.598	4.721	3.507	3.434	3.174	2.965	4.616	3.27	1.346	2.542
1387349_at	Shox2	short stature homeobox 2	3.706	4.111	3.929	3.782	2.901	3.184	2.96	3.02	3.882	3.016	0.866	1.822
1387365_at	Nr1h3	nuclear receptor subfamily 1, group H, member 3	6.405	6.494	6.16	6.504	4.497	4.491	4.497	4.167	6.391	4.413	1.977	3.938
1387376_at	Aox1	aldehyde oxidase 1	5.675	6.051	5.6	5.938	4.255	4.79	4.655	4.701	5.816	4.6	1.216	2.322
1387396_at	Hamp	hepcidin antimicrobial peptide	8.971	8.506	9.071	9.19	5.155	5.88	5.269	5.459	8.934	5.441	3.494	11.265
1387407_at	Nap1l3	nucleosome assembly protein 1-like 3	5.198	5.482	4.358	4.909	4.013	3.99	3.816	4.185	4.987	4.001	0.986	1.98
1387413_at	Ncf1	neutrophil cytosolic factor 1	3.795	3.652	3.809	3.928	5.442	5.338	5.155	5.76	3.796	5.424	-1.628	-3.09
1387439_at	Egfl3	EGF-like-domain, multiple 3	5.793	5.517	5.49	5.503	4.66	4.299	4.643	4.67	5.576	4.568	1.008	2.011
1387445_at	Phkg1	phosphorylase kinase gamma 1	6.716	6.554	6.283	6.58	5.169	5.314	4.964	5.282	6.533	5.182	1.351	2.551
1387448_at	Bet1l	blocked early in transport 1 homolog (S. cerevisiae) like	5.275	5.472	5.192	5.059	3.835	4.089	3.958	4.046	5.249	3.982	1.267	2.407
1387470_at	Cldn1	claudin 1	6.135	6.127	5.656	6.175	3.859	3.736	3.727	3.776	6.023	3.775	2.249	4.752
1387538_at	Acaca	acetyl-coenzyme A carboxylase alpha	3.902	4.724	5.607	4.236	3.697	3.489	3.38	3.727	4.617	3.573	1.044	2.062
1387625_at	Igfbp6	insulin-like growth factor binding protein 6	8.56	8.553	8.311	8.494	6.461	6.813	6.686	6.547	8.48	6.627	1.853	3.612
1387659_at	Gda	guanine deaminase	10.172	9.827	9.319	9.734	9.05	8.894	8.721	8.841	9.763	8.877	0.886	1.848
1387671_at	Sctr	secretin receptor	3.136	3.063	3.649	3.264	5.474	4.925	5.526	5.609	3.278	5.383	-2.105	-4.3
1387676_at	Mark1	MAP/microtubule affinity-regulating kinase 1	5.722	5.753	5.758	5.521	4.713	4.681	4.782	4.642	5.688	4.704	0.984	1.978
1387723_at	Sema3a	sema domain, immunoglobulin domain (Ig), short basic domain, secreted, (semaphorin) 3A	3.857	3.929	4.112	4.587	3.14	3.34	3.158	3.356	4.121	3.249	0.873	1.831
1387794_at	Fcna	ficolin A	6.759	6.693	6.656	6.653	5.423	5.255	5.331	5.396	6.69	5.351	1.339	2.53
1387803_at	Ppp2r2b	protein phosphatase 2 (formerly 2A), regulatory subunit B (PR 52), beta isoform	6.008	5.861	5.961	5.822	4.174	3.513	4.217	3.834	5.913	3.935	1.978	3.94
1387808_at	Slc7a7	solute carrier family 7 (cationic amino acid transporter, y+ system), member 7	6.045	5.897	5.715	5.977	4.712	4.3	4.763	4.489	5.908	4.566	1.342	2.536
1387886_at	Prelp	proline arginine-rich end leucine-rich repeat protein	8.189	7.92	7.822	8.133	7.024	6.845	6.895	7.047	8.016	6.953	1.063	2.09
1387891_at	Prdx4	peroxiredoxin 4	9.09	8.808	9.069	8.796	7.863	7.906	8.074	7.974	8.94	7.954	0.986	1.981
1387907_at	Itpr1	inositol 1,4,5-triphosphate receptor 1	8.402	8.459	8.162	8.422	7.062	7.2	6.976	7.059	8.361	7.074	1.287	2.441
1387908_at	Rasd1	RAS, dexamethasone-induced 1	5.694	6.417	6.277	6.093	4.206	4.005	4.22	4.421	6.12	4.213	1.907	3.751
1387910_at	Epb4.1l1	erythrocyte protein band 4.1-like 1	8.466	8.444	8.376	8.479	7.434	7.606	7.546	7.698	8.441	7.571	0.87	1.828
1387925_at	Asns	asparagine synthetase	5.449	5.944	6.393	5.343	4.209	3.836	3.956	3.928	5.782	3.982	1.8	3.482
1387933_s_at	Podxl	podocalyxin-like	4.442	4.248	4.152	4.064	5.599	5.567	5.485	5.662	4.227	5.579	-1.352	-2.55
1387938_at	Baalc	brain and acute leukemia, cytoplasmic	5.972	5.751	5.136	5.351	6.972	7.202	6.208	6.573	5.552	6.739	-1.186	-2.28
1387942_at	Slc35e4	solute carrier family 35, member E4	5.834	5.786	5.553	5.676	4.691	4.973	4.773	4.798	5.713	4.808	0.904	1.871
1387951_at	Daf1	decay accelarating factor 1	7.757	7.415	7.494	7.319	5.722	4.914	5.521	5.57	7.496	5.432	2.065	4.183
1387952_a_at	Cd44	CD44 antigen	7.408	7.216	7.133	7.262	5.76	5.885	5.935	5.887	7.255	5.867	1.388	2.618
1387957_a_at	Sh3kbp1	SH3-domain kinase binding protein 1	9.84	9.678	9.783	9.653	11.364	11.344	11.253	11.352	9.739	11.328	-1.589	-3.01
1387976_at	Slc9a3r2	solute carrier family 9 (sodium/hydrogen exchanger), isoform 3 regulator 2	6.234	6.072	6.044	6.133	7.487	7.339	7.254	7.317	6.121	7.349	-1.228	-2.34
1387985_a_at	Obp3	alpha-2u globulin PGCL4	8.504	7.834	7.379	8.347	2.737	2.959	2.821	3.001	8.016	2.879	5.136	35.173
1388018_at	Sele	selectin, endothelial cell	2.821	2.807	2.896	2.687	3.976	3.434	3.902	3.732	2.803	3.761	-0.958	-1.94
1388022_a_at	Dnm1l	dynamin 1-like	6.614	6.646	6.512	6.599	5.62	5.564	5.689	5.672	6.593	5.636	0.956	1.941
1388044_at	Pfkfb2	6-phosphofructo-2-kinase/fructose-2,6-biphosphatase 2	4.56	4.468	4.674	4.52	5.832	6.365	6.257	6.508	4.555	6.24	-1.685	-3.22
1388051_at	Slc26a3	solute carrier family 26, member 3	5.957	5.809	5.06	5.68	3.274	3.873	4.031	4.108	5.627	3.822	1.805	3.494
1388054_a_at	Cspg2	chondroitin sulfate proteoglycan 2	7.989	8.021	8.346	8.019	6.593	6.434	6.782	6.68	8.094	6.622	1.472	2.773
1388109_at	Gpr116	G protein-coupled receptor 116	7.908	7.871	8.029	7.981	8.963	8.917	8.925	8.839	7.947	8.911	-0.964	-1.95
1388111_at	Eln	elastin	8.347	8.372	8.716	8.172	7.377	7.29	7.358	7.419	8.402	7.361	1.04	2.057
1388175_at	Clcnkb	chloride channel Kb	3.719	3.847	3.819	3.89	4.57	4.762	4.77	4.966	3.819	4.767	-0.948	-1.93
1388177_at	Ddn	dendrin	6.659	6.699	6.197	6.637	4.989	5.666	5.416	5.241	6.548	5.328	1.22	2.329
1388200_at	Myl2	myosin, light polypeptide 2, regulatory, cardiac, slow	10.479	4.324	11.297	6.819	13.231	13.23	13.298	13.279	8.23	13.259	-5.03	-32.67
1388201_at	Bmp6	bone morphogenetic protein 6	8.042	7.439	7.505	7.619	6.333	6.435	6.548	6.468	7.651	6.446	1.205	2.305
1388209_at	Tsga10	testis specific 10	6.924	6.778	6.305	6.54	4.618	4.41	4.457	4.763	6.637	4.562	2.075	4.213
1388210_at	Mte1	mitochondrial acyl-CoA thioesterase 1	6.9	6.652	6.827	6.815	7.679	7.721	7.559	7.83	6.798	7.697	-0.899	-1.86
1388211_s_at	Cte1 /// Mte1	cytosolic acyl-CoA thioesterase 1 /// mitochondrial acyl-CoA thioesterase 1	5.863	5.534	5.708	5.748	6.702	6.732	6.286	6.647	5.713	6.592	-0.879	-1.84
1388265_x_at	Cspg2	chondroitin sulfate proteoglycan 2	5.395	5.419	5.339	5.469	4.167	3.958	4.061	4.048	5.405	4.058	1.347	2.544
1388293_at	---	---	4.119	3.936	4.815	4.119	8.321	8.477	8.246	8.32	4.247	8.341	-4.094	-17.08
1388298_at	Myl9_predicted	myosin, light polypeptide 9, regulatory (predicted)	10.55	10.374	10.591	10.294	9.159	9.074	8.98	8.81	10.452	9.006	1.447	2.726
1388320_at	Spint2	serine protease inhibitor, Kunitz type 2	8.428	8.196	7.993	8.132	6.57	6.716	6.468	6.597	8.187	6.588	1.599	3.03
1388329_at	Ka13	type I keratin KA13	5.951	5.025	4.828	5.351	3.826	3.78	3.932	3.943	5.289	3.87	1.419	2.674
1388422_at	Lims2	LIM and senescent cell antigen like domains 2	9.331	9.016	9.058	9.157	10.25	10.349	10.307	10.33	9.141	10.309	-1.168	-2.25
1388433_at	Krt1-19	keratin complex 1, acidic, gene 19	8.513	7.916	7.136	7.929	3.597	3.779	3.415	3.251	7.874	3.51	4.363	20.579
1388447_at	LOC683626	similar to limb-bud and heart	8.493	8.443	8.618	8.403	10.35	10.362	10.371	10.537	8.489	10.405	-1.916	-3.77
1388462_at	Sbk1	SH3-binding kinase 1	5.712	5.924	5.746	5.826	7.507	7.738	7.456	7.359	5.802	7.515	-1.713	-3.28
1388494_at	Col4a2_predicted	procollagen, type IV, alpha 2 (predicted)	8.957	9.231	9.446	8.911	10.27	10.448	10.461	10.282	9.136	10.365	-1.229	-2.34
1388522_at	RGD1310383_predicted	similar to T-cell activation protein phosphatase 2C (predicted)	7.998	8.126	8.145	8.085	9.108	9.095	9.104	9.212	8.089	9.13	-1.041	-2.06
1388523_at	Txndc12	thioredoxin domain containing 12 (endoplasmic reticulum)	8.611	8.781	8.616	8.71	7.765	7.937	7.745	7.855	8.679	7.826	0.854	1.807
1388541_at	---	Transcribed locus	7.84	7.947	7.888	7.836	6.99	6.988	6.923	6.98	7.877	6.97	0.907	1.876
1388545_at	Smoc1	SPARC-related modular calcium binding protein 1	6.745	6.235	6.976	6.68	4.555	4.375	4.317	4.587	6.659	4.459	2.2	4.596
1388546_at	---	---	8.557	8.615	8.614	8.71	10.201	10.374	10.07	10.421	8.624	10.267	-1.642	-3.12
1388569_at	Serpinf1	serine (or cysteine) peptidase inhibitor, clade F, member 1	9.897	9.845	9.971	9.963	9.015	8.912	9.108	9.131	9.919	9.042	0.877	1.837
1388583_at	Cxcl12	chemokine (C-X-C motif) ligand 12	7.977	7.863	8.015	8.089	9.924	9.937	9.908	9.983	7.986	9.938	-1.952	-3.87
1388600_at	---	CDNA clone IMAGE:7320582	6.776	6.694	6.439	6.537	4.861	4.938	4.908	5.066	6.611	4.943	1.668	3.178
1388602_at	Cfd	complement factor D (adipsin)	7.034	7.633	8.73	7.242	5.341	5.356	5.015	5.226	7.66	5.234	2.425	5.372
1388604_at	LOC679341 /// LOC686019	similar to Calsequestrin-1 precursor (Calsequestrin, skeletal muscle isoform)	7.325	7.184	7.383	7.403	8.178	8.214	8.224	8.545	7.324	8.29	-0.967	-1.95
1388611_at	Tcea3	transcription elongation factor A (SII), 3	7.165	6.972	7.078	7.034	9.06	8.953	8.988	8.93	7.062	8.982	-1.92	-3.79
1388623_at	Ehd1	EH-domain containing 1	7.589	7.392	7.527	7.35	8.365	8.42	8.306	8.403	7.464	8.374	-0.909	-1.88
1388628_at	Tmed3	transmembrane emp24 domain containing 3	8.352	8.38	8.217	8.194	6.741	6.647	6.862	6.912	8.286	6.79	1.495	2.819
1388661_at	MGC94604	mitochondrial protein, 18 kDa	7.103	6.922	6.998	6.949	8.092	8.084	7.887	8.018	6.993	8.02	-1.027	-2.04
1388662_at	---	Transcribed locus	7.446	7.397	7.141	7.435	6.205	6.298	6.338	6.302	7.355	6.286	1.069	2.098
1388674_at	Cdkn1a	cyclin-dependent kinase inhibitor 1A	7.084	6.781	6.83	6.76	8.507	8.227	8.013	8.148	6.864	8.224	-1.36	-2.57
1388680_at	C1galt1c1	C1GALT1-specific chaperone 1	7.781	7.954	7.66	7.75	6.8	6.694	6.789	6.788	7.786	6.768	1.019	2.026
1388694_at	RT1-149	RT1-149 protein	7.759	7.403	7.26	7.497	9.005	8.661	8.533	8.66	7.48	8.715	-1.235	-2.35
1388703_at	Esam	endothelial cell adhesion molecule	7.944	7.879	7.995	7.879	8.909	8.948	8.979	8.879	7.924	8.929	-1.004	-2.01
1388713_at	Thtpa	thiamine triphosphatase	8.464	8.483	8.058	8.26	7.282	7.221	7.339	7.21	8.316	7.263	1.054	2.076
1388728_at	Laptm4b	lysosomal-associated protein transmembrane 4B	10.313	10.361	10.177	10.317	9.358	9.293	9.445	9.351	10.292	9.362	0.93	1.905
1388732_at	Slc35f5_predicted	solute carrier family 35, member F5 (predicted)	7.352	7.345	7.266	7.338	8.964	8.831	8.756	8.912	7.325	8.865	-1.54	-2.91
1388735_at	---	Transcribed locus	5.01	5.141	4.504	4.615	3.363	3.784	3.595	3.497	4.817	3.56	1.258	2.391
1388743_at	---	Transcribed locus	4.931	4.862	4.343	5.135	4.131	3.921	3.286	4.196	4.818	3.884	0.934	1.911
1388772_at	Lsm8_predicted	LSM8 homolog, U6 small nuclear RNA associated (S. cerevisiae) (predicted)	7.483	7.64	7.514	7.519	6.605	6.614	6.622	6.688	7.539	6.632	0.907	1.875
1388789_at	---	---	8.757	8.98	8.715	8.739	7.849	7.87	7.9	7.921	8.798	7.885	0.912	1.882
1388791_at	RGD1309930	similar to 2810022L02Rik protein	9.345	9.422	9.119	9.298	7.46	7.591	7.365	7.413	9.296	7.457	1.839	3.577
1388802_at	Bex1	brain expressed X-linked 1	7.001	6.895	6.662	6.877	5.605	5.293	5.247	5.815	6.859	5.49	1.369	2.582
1388804_at	---	Transcribed locus	6.027	5.834	5.706	6.019	7.019	7.082	6.966	7.07	5.896	7.034	-1.138	-2.2
1388821_at	RGD1564451_predicted	similar to Tribbles homolog 2 (predicted)	7.408	7.396	7.696	7.432	8.85	8.777	8.855	8.914	7.483	8.849	-1.366	-2.58
1388831_at	Slc9a3r2	solute carrier family 9 (sodium/hydrogen exchanger), isoform 3 regulator 2	6.83	6.53	6.254	6.432	7.703	7.858	7.659	7.61	6.511	7.708	-1.196	-2.29
1388848_at	RGD1308350	similar to hypothetical protein MGC13251	5.918	5.99	6.169	5.988	7.099	6.885	6.977	6.942	6.016	6.976	-0.959	-1.94
1388856_at	Kitl	kit ligand	7.47	7.498	7.769	7.588	9.005	8.958	9.1	8.892	7.581	8.989	-1.408	-2.65
1388879_at	RGD1562717_predicted	similar to ABI gene family, member 3 (NESH) binding protein (predicted)	8.237	8.202	8.159	8.239	7.152	7.188	7.272	7.292	8.209	7.226	0.983	1.977
1388920_at	Bmp6	bone morphogenetic protein 6	7.971	7.534	7.578	7.549	6.237	6.268	6.211	6.013	7.658	6.182	1.476	2.782
1388926_at	---	Transcribed locus	7.159	7.526	7.385	7.299	6.43	6.483	6.245	6.524	7.342	6.421	0.922	1.895
1388932_at	Lama5	laminin, alpha 5	5.844	5.928	6.155	6.056	7.159	7.169	7.144	7.245	5.996	7.179	-1.183	-2.27
1388936_at	Cdh11	cadherin 11	9.628	9.438	9.3	9.332	7.669	7.64	7.91	7.72	9.425	7.735	1.69	3.226
1388949_at	---	Transcribed locus	6.192	6.153	5.996	6.397	7.573	7.413	7.59	7.249	6.184	7.456	-1.272	-2.41
1388970_at	Rasip1_predicted	Ras interacting protein 1 (predicted)	7.096	7.07	7.191	7.132	8.085	8.074	8.097	8.19	7.122	8.111	-0.989	-1.99
1388991_at	RGD1562244_predicted	similar to SEC14 and spectrin domains 1 (predicted)	6.415	6.475	6.243	6.31	7.408	7.226	7.262	7.254	6.361	7.287	-0.927	-1.9
1389007_at	RGD1307524_predicted	similar to Friedreich ataxia region gene X123 (predicted)	7.618	7.854	7.322	7.559	6.447	6.553	6.261	6.421	7.588	6.421	1.168	2.247
1389018_at	---	---	5.977	5.685	6.144	5.846	7.051	6.905	6.892	6.853	5.913	6.925	-1.012	-2.02
1389020_at	LOC686539	similar to immunoglobulin superfamily containing leucine-rich repeat	8.794	8.877	8.741	8.709	7.776	7.86	8.071	7.825	8.78	7.883	0.897	1.862
1389039_at	---	Transcribed locus	6.131	6.244	6.544	6.166	7.791	7.602	7.921	7.841	6.271	7.789	-1.518	-2.86
1389054_at	LOC498368	similar to RIKEN cDNA 0610040J01	4.333	3.766	3.796	3.975	5.524	5.001	4.879	5.288	3.968	5.173	-1.206	-2.31
1389075_at	---	Transcribed locus, strongly similar to XP_580018.1 PREDICTED: hypothetical protein XP_580018 [Rattus norvegicus]	7.91	7.874	8.007	7.888	9.143	9.036	8.99	9.067	7.92	9.059	-1.139	-2.2
1389086_at	RGD1564043_predicted	Similar to RIKEN cDNA E430021N18 (predicted)	5.302	5.11	4.728	4.817	3.846	3.837	3.949	3.676	4.989	3.827	1.163	2.239
1389089_at	RT1-Ke4	RT1 class I, locus Ke4	7.24	6.998	7.192	7.234	6.247	6.078	6.313	6.434	7.166	6.268	0.898	1.864
1389092_at	Il2rg	interleukin 2 receptor, gamma (severe combined immunodeficiency)	6.977	6.944	7.229	6.937	8.816	8.729	8.786	8.7	7.022	8.758	-1.736	-3.33
1389093_at	Pak1	P21 (CDKN1A)-activated kinase 1	5.115	4.643	4.903	4.959	4.033	3.901	4.154	4.058	4.905	4.036	0.868	1.826
1389095_at	---	---	8.374	8.397	8.211	8.289	7.329	7.508	7.392	7.28	8.318	7.377	0.94	1.919
1389107_at	RGD1304623_predicted	similar to KIAA1749 protein (predicted)	9.925	9.839	9.563	9.626	7.582	7.312	7.701	7.788	9.738	7.596	2.142	4.414
1389170_at	Casp7	caspase 7	7.287	7.104	7.153	7.137	8.446	8.26	8.302	8.184	7.17	8.298	-1.128	-2.18
1389179_at	Cidea_predicted	cell death-inducing DNA fragmentation factor, alpha subunit-like effector A (predicted)	10.305	10.648	10.946	10.748	9.436	9.607	9.49	9.741	10.662	9.569	1.093	2.133
1389198_at	Sh2d3c_predicted	SH2 domain containing 3C (predicted)	6.212	5.881	6.27	5.867	7.284	7.458	7.358	7.277	6.057	7.344	-1.287	-2.44
1389229_at	Acpl2	acid phosphatase-like 2	7.333	7.562	7.162	7.339	6.275	6.503	6.153	6.475	7.349	6.351	0.998	1.997
1389234_at	Vwf	von Willebrand factor	9.082	8.941	8.727	8.839	8.023	8.04	7.86	7.949	8.897	7.968	0.929	1.904
1389236_at	RGD1310511	similar to Myosin-binding protein H (MyBP-H) (H-protein)	10.512	10.705	10.415	10.669	3.796	3.726	3.606	3.89	10.576	3.755	6.821	113.063
1389244_x_at	Cxcr4	chemokine (C-X-C motif) receptor 4	6.168	6.416	6.469	6.192	7.558	7.564	7.629	7.35	6.311	7.525	-1.214	-2.32
1389250_at	---	Transcribed locus	4.795	4.605	5.117	4.696	5.519	5.668	5.788	5.756	4.803	5.683	-0.879	-1.84
1389253_at	Vnn1	vanin 1	9.691	9.727	9.52	9.688	8.438	8.353	8.346	8.66	9.657	8.449	1.207	2.309
1389255_at	Cdh5_predicted	Cadherin 5 (predicted)	8.724	8.689	8.917	8.876	9.734	9.701	9.79	9.77	8.801	9.748	-0.947	-1.93
1389284_at	---	Transcribed locus	3.694	3.771	3.875	3.89	4.911	4.825	5.478	4.846	3.808	5.015	-1.207	-2.31
1389285_at	---	Transcribed locus	4.757	4.788	5.119	4.649	6.376	6.331	6.7	6.321	4.828	6.432	-1.604	-3.04
1389306_at	---	---	7.536	7.674	7.73	7.756	6.832	6.574	6.862	6.854	7.674	6.781	0.893	1.857
1389310_at	---	Transcribed locus	7.508	7.432	7.014	7.606	6.152	5.978	5.87	5.819	7.39	5.955	1.435	2.704
1389324_at	Tie1	tyrosine kinase with immunoglobulin-like and EGF-like domains 1	7.436	7.503	7.426	7.403	8.557	8.525	8.745	8.408	7.442	8.559	-1.117	-2.17
1389332_at	---	Transcribed locus	8.56	8.606	8.538	8.712	9.722	9.663	9.634	9.616	8.604	9.659	-1.055	-2.08
1389341_at	Plxnd1_predicted	plexin D1 (predicted)	7.284	7.231	7.431	7.305	8.222	8.226	8.246	8.115	7.313	8.202	-0.889	-1.85
1389349_s_at	Il17re	interleukin 17 receptor E	5.117	5.278	4.997	4.931	4.131	3.798	3.723	4.18	5.081	3.958	1.123	2.178
1389374_at	Kifc3	kinesin family member C3	5.685	6.041	5.917	5.905	7.208	7.249	7.183	7.163	5.887	7.201	-1.313	-2.49
1389388_at	---	Transcribed locus	6.434	6.48	6.652	6.574	7.866	7.784	7.534	7.602	6.535	7.696	-1.162	-2.24
1389435_at	RGD1560201_predicted	similar to RIKEN cDNA 9130005N14 (predicted)	8.131	8.077	8.17	8.091	7.14	7.069	7.112	6.97	8.117	7.073	1.044	2.062
1389469_at	Chd1l_predicted	chromodomain helicase DNA binding protein 1-like (predicted)	5.941	6.525	6.059	5.95	4.649	5.03	4.759	4.753	6.119	4.798	1.321	2.498
1389470_at	Cfb	complement factor B	9.631	9.455	8.681	9.258	5.982	6.345	5.842	5.976	9.256	6.036	3.22	9.316
1389491_at	---	Transcribed locus	4.212	4.843	4.66	4.488	6.141	5.893	6.098	5.93	4.551	6.016	-1.465	-2.76
1389500_at	LOC678766	similar to ras homolog gene family, member U	6.316	5.977	5.746	5.228	3.862	3.674	3.923	3.62	5.817	3.77	2.047	4.133
1389502_at	---	---	5.195	5.017	4.863	4.773	3.53	3.561	3.456	3.719	4.962	3.567	1.395	2.63
1389532_at	Nebl_predicted	Nebulette (predicted)	10.904	11.105	10.84	11.051	9.972	10.003	9.949	10.079	10.975	10.001	0.974	1.964
1389543_at	Masp1	mannan-binding lectin serine peptidase 1	9.772	9.617	9.325	9.754	8.144	7.84	7.954	8.101	9.617	8.01	1.608	3.047
1389548_at	Adhfe1	alcohol dehydrogenase, iron containing, 1	6.803	7.145	6.618	6.994	8.357	8.312	8.158	8.444	6.89	8.318	-1.428	-2.69
1389550_at	---	Transcribed locus	3.741	3.685	4.187	3.951	4.91	5.04	4.721	4.581	3.891	4.813	-0.922	-1.89
1389554_at	---	Transcribed locus	8.889	9.047	8.8	8.848	6.809	6.802	7.047	6.884	8.896	6.886	2.011	4.029
1389580_at	Smarca3_predicted	SWI/SNF related, matrix associated, actin dependent regulator of chromatin, subfamily a, member 3 (predicted)	9.415	9.437	9.154	9.454	8.482	8.588	8.251	8.411	9.365	8.433	0.932	1.908
1389581_at	RGD1311155	similar to RIKEN cDNA 9230117N10	7.748	7.26	6.819	7.223	5.302	5.558	5.461	5.333	7.263	5.414	1.849	3.603
1389604_at	Hspa12b_predicted	heat shock protein 70kDa 12B (predicted)	4.839	5.025	5.345	4.963	5.815	6.062	5.986	6.114	5.043	5.994	-0.951	-1.93
1389612_at	---	Transcribed locus	6.625	6.764	6.501	6.771	5.736	5.716	5.783	5.877	6.665	5.778	0.888	1.85
1389617_at	Elk3_predicted	ELK3, member of ETS oncogene family (predicted)	8.234	7.993	8.163	7.959	9.041	8.997	9.185	8.932	8.087	9.039	-0.951	-1.93
1389637_at	---	Transcribed locus	5.674	5.726	5.516	5.374	4.037	3.956	3.764	3.86	5.572	3.904	1.668	3.178
1389650_at	---	Transcribed locus, strongly similar to XP_214980.3 PREDICTED: similar to hypothetical protein DKFZp547K1113 [Rattus norvegicus]	3.853	3.99	3.962	3.868	4.979	5.2	5.045	4.636	3.918	4.965	-1.047	-2.07
1389651_at	Apln	apelin, AGTRL1 ligand	7.201	7.089	7.574	7.055	8.145	8.111	8.375	8.293	7.23	8.231	-1.001	-2
1389663_at	Nbeal2_predicted	neurobeachin-like 2 (predicted)	4.229	4.203	3.909	4.077	5.196	4.938	4.938	5.108	4.105	5.045	-0.94	-1.92
1389694_at	Ky_predicted	kyphoscoliosis (predicted)	4.92	5.576	4.646	5.008	7.038	7.101	6.853	7.099	5.038	7.023	-1.985	-3.96
1389704_at	---	Transcribed locus	8.95	8.801	8.487	8.679	7.79	7.794	7.776	7.67	8.729	7.758	0.971	1.961
1389707_at	---	Transcribed locus	4.551	4.878	4.576	4.484	5.976	5.904	5.525	5.574	4.622	5.744	-1.122	-2.18
1389712_at	Ebf3_predicted	early B-cell factor 3 (predicted)	5.776	6.088	6.382	5.869	7.063	6.945	6.975	6.897	6.029	6.97	-0.941	-1.92
1389718_at	---	Transcribed locus	6.029	6.459	5.985	6.079	5.008	4.74	4.847	5.042	6.138	4.909	1.229	2.343
1389728_at	Meis2_predicted	Meis1, myeloid ecotropic viral integration site 1 homolog 2 (predicted)	5.579	5.078	5.098	5.303	6.647	6.309	6.41	6.655	5.265	6.505	-1.241	-2.36
1389730_at	---	Transcribed locus	8.234	8.065	7.736	8.078	6.914	6.914	6.899	7.067	8.028	6.949	1.08	2.113
1389741_at	Lass4_predicted	longevity assurance homolog 4 (S. cerevisiae) (predicted)	6.15	5.799	5.598	5.948	5.082	5.076	4.827	4.918	5.874	4.976	0.898	1.863
1389757_at	RGD1310159_predicted	similar to acetyl-coA dehydrogenase -related (111.6 kD) (5G231) (predicted)	5.943	6.024	6.616	6.193	7.047	7.177	7.267	7.156	6.194	7.162	-0.968	-1.96
1389763_at	---	---	6.972	6.954	7.266	7.026	8.089	8.04	8.111	8.004	7.054	8.061	-1.006	-2.01
1389788_at	RGD1307336	similar to hypothetical protein	5.863	6.048	5.598	5.902	4.774	4.526	5.081	5.002	5.853	4.846	1.007	2.01
1389797_at	---	Transcribed locus	5.509	5.725	5.196	5.634	3.932	3.809	4.197	3.653	5.516	3.898	1.618	3.069
1389803_at	---	Transcribed locus	6.516	6.812	6.343	6.804	4.4	4.514	4.612	4.644	6.619	4.543	2.076	4.216
1389808_at	LOC688274	hypothetical protein LOC688274	5.981	5.743	5.579	5.478	8.028	8.192	7.965	7.992	5.695	8.044	-2.349	-5.1
1389857_at	Wbp5_predicted	WW domain binding protein 5 (predicted)	9.328	9.526	9.531	9.544	8.539	8.474	8.452	8.677	9.482	8.536	0.947	1.927
1389974_at	---	Transcribed locus	8.845	9.024	9.04	8.902	7.903	8.074	8.164	7.899	8.952	8.01	0.943	1.922
1389998_at	Nr2f2	Nuclear receptor subfamily 2, group F, member 2	5.38	5.171	4.936	4.986	3.91	4.023	4.217	3.857	5.118	4.002	1.117	2.168
1390021_at	Hist1h2bh	histone cluster 1, H2bh	8.97	8.887	8.573	8.793	7.97	7.937	7.652	7.742	8.806	7.825	0.98	1.973
1390049_at	Fhl1	four and a half LIM domains 1	9.215	9.419	9.665	9.501	8.647	8.275	8.284	8.23	9.45	8.359	1.091	2.13
1390107_at	Sytl2_predicted	synaptotagmin-like 2 (predicted)	10.234	10.538	10.094	10.47	5.098	5.514	5.301	5.377	10.334	5.323	5.011	32.253
1390112_at	Efemp1	epidermal growth factor-containing fibulin-like extracellular matrix protein 1	9.339	9.089	8.624	9.129	6.37	6.351	6.292	6.642	9.045	6.414	2.631	6.196
1390126_at	---	---	6.936	7.102	6.767	6.943	5.872	6.176	6.148	6.089	6.937	6.071	0.866	1.822
1390145_at	---	Transcribed locus	5.579	5.975	5.211	5.556	4.161	4.327	4.466	4.679	5.581	4.408	1.172	2.253
1390161_at	LOC304138	similar to cysteine and tyrosine-rich protein 1	7.564	7.91	7.536	7.627	8.878	8.985	8.842	8.832	7.659	8.884	-1.225	-2.34
1390187_at	---	Transcribed locus	6.778	6.902	6.778	6.721	5.916	5.859	5.831	5.713	6.795	5.83	0.965	1.953
1390203_at	---	Transcribed locus	8.486	8.344	8.376	8.401	9.784	9.713	9.67	9.848	8.402	9.754	-1.352	-2.55
1390232_at	RGD1311946	similar to RIKEN cDNA 1810055G02	6.981	6.936	6.483	6.618	5.732	5.729	5.53	5.561	6.754	5.638	1.117	2.168
1390253_at	Ankrd9	ankyrin repeat domain 9	5.297	5.44	5.325	5.294	6.656	6.607	6.498	6.804	5.339	6.641	-1.302	-2.47
1390255_at	RGD1565118_predicted	similar to mKIAA0843 protein (predicted)	7.582	7.342	7.371	7.385	8.656	8.68	8.491	8.525	7.42	8.588	-1.168	-2.25
1390281_a_at	Coq10a_predicted	coenzyme Q10 homolog A (yeast) (predicted)	8.671	8.724	8.698	8.731	9.529	9.49	9.711	9.574	8.706	9.576	-0.87	-1.83
1390306_at	---	Transcribed locus	6.095	5.533	5.144	5.642	3.763	3.824	3.922	3.838	5.604	3.837	1.767	3.403
1390336_at	RGD1307569_predicted	similar to Protein C21orf63 homolog precursor (predicted)	5.153	4.708	4.285	4.63	3.849	3.815	3.688	3.793	4.694	3.786	0.908	1.876
1390343_at	Ccnc	cyclin C	6.96	6.98	6.936	7.068	6.182	6.093	5.789	6.306	6.986	6.092	0.894	1.858
1390358_at	Cacna2d3	calcium channel, voltage-dependent, alpha 2/delta 3 subunit	5.464	5.086	5.213	5.333	3.828	4.046	3.988	3.827	5.274	3.922	1.352	2.552
1390396_at	LOC297481	similar to eukaryotic translation initiation factor 4E member 3	8.415	8.49	8.313	8.452	7.509	7.227	7.449	7.405	8.418	7.397	1.02	2.028
1390403_at	RGD1304790	similar to CG8312-PA	6.673	6.605	6.475	6.562	7.381	7.49	7.538	7.531	6.579	7.485	-0.906	-1.87
1390405_at	---	Transcribed locus	4.219	4.019	4.152	4.041	5.119	5.257	5.323	5.198	4.108	5.224	-1.117	-2.17
1390419_a_at	Tusc3	tumor suppressor candidate 3	7.278	7.3	7.073	7.259	6.005	6.179	5.911	6.217	7.227	6.078	1.149	2.218
1390421_at	RGD1310475_predicted	Similar to RIKEN cDNA 0610010D20 (predicted)	5.459	5.138	5.598	5.058	3.272	2.877	3.394	3.132	5.313	3.169	2.144	4.421
1390426_at	Notch1	Notch gene homolog 1 (Drosophila)	6.518	6.543	6.555	6.388	7.685	7.671	7.545	7.503	6.501	7.601	-1.1	-2.14
1390450_a_at	Ogn_predicted	osteoglycin (predicted)	8.474	8.558	8.382	8.449	7.234	7.251	7.236	7.117	8.466	7.209	1.257	2.389
1390459_at	---	Transcribed locus	6.753	6.402	6.269	6.154	3.725	4.192	4.449	4.17	6.394	4.134	2.26	4.791
1390530_at	---	Transcribed locus	6.862	6.902	6.775	6.813	4.723	4.762	4.592	4.592	6.838	4.667	2.171	4.503
1390531_at	RGD1306056_predicted	similar to Peroxisomal proliferator-activated receptor A interacting complex 285 kDa protein (PPAR-alpha interacting complex protein 285) (predicted)	6.749	6.721	7.05	6.882	7.734	7.794	7.63	7.836	6.851	7.748	-0.898	-1.86
1390536_at	---	Transcribed locus	8.168	8.151	8.035	8.135	6.464	6.187	6.515	6.704	8.122	6.467	1.655	3.149
1390571_at	Gpr4	G protein-coupled receptor 4	5.841	5.555	5.896	5.578	6.79	6.973	6.902	6.692	5.717	6.839	-1.122	-2.18
1390601_at	---	Transcribed locus	3.2	3.353	3.332	3.147	4.039	4.644	4.635	4.103	3.258	4.355	-1.097	-2.14
1390605_at	---	Transcribed locus	5.513	4.758	4.452	5.093	3.274	3.216	3.745	3.368	4.954	3.401	1.554	2.936
1390622_at	---	Transcribed locus	3.637	3.372	3.654	3.397	5.443	5.336	5.101	5.131	3.515	5.253	-1.738	-3.34
1390638_at	RGD1560587_predicted	similar to Eph receptor A4 (predicted)	9.684	9.869	9.547	9.925	5.489	5.884	5.605	5.529	9.757	5.627	4.13	17.506
1390645_at	---	Transcribed locus	4.393	4.737	4.399	5.114	3.698	3.644	3.443	3.963	4.661	3.687	0.973	1.963
1390659_at	---	Transcribed locus	8.327	8.478	8.253	8.326	7.093	7.069	7.153	7.065	8.346	7.095	1.251	2.38
1390669_at	---	Transcribed locus	7.51	7.707	7.598	7.673	6.529	6.628	6.689	6.772	7.622	6.654	0.968	1.956
1390766_at	Tuba8	tubulin, alpha 8	6.758	6.142	6.843	6.649	10.031	10.11	9.994	10.101	6.598	10.059	-3.461	-11.01
1390776_at	Irx3_predicted	Iroquois related homeobox 3 (Drosophila) (predicted)	2.807	3.202	3.046	2.777	7.444	7.47	7.815	7.475	2.958	7.551	-4.593	-24.14
1390782_at	Clec14a	C-type lectin domain family 14, member a	5.88	5.576	5.459	5.76	6.682	6.684	6.551	6.893	5.669	6.703	-1.034	-2.05
1390856_at	---	Transcribed locus	5.371	5.82	5.188	5.316	3.319	3.464	3.498	3.662	5.424	3.486	1.938	3.831
1390878_at	LOC681309	similar to Thrombospondin-3 precursor	6.206	6.26	6.293	6.336	4.75	4.918	4.974	4.932	6.274	4.894	1.38	2.603
1390881_at	Abra	actin-binding Rho activating protein	8.186	8.723	8.154	8.537	7.326	7.28	7.011	7.239	8.4	7.214	1.186	2.275
1390913_at	---	Transcribed locus	4.981	5.265	4.987	5.612	4.308	4.327	4.228	4.154	5.211	4.254	0.957	1.941
1390931_at	Adamts15_predicted	a disintegrin-like and metallopeptidase (reprolysin type) with thrombospondin type 1 motif, 15 (predicted)	7.478	7.368	7.338	7.529	6.033	5.894	6.144	6.085	7.428	6.039	1.389	2.62
1390934_at	---	Transcribed locus	5.186	4.958	4.9	4.691	3.943	3.511	3.557	3.767	4.934	3.695	1.239	2.361
1390956_at	RGD1309798_predicted	Similar to Apolipoprotein L3 (Apolipoprotein L-III) (ApoL-III) (TNF-inducible protein CG12-1) (CG12_1) (predicted)	5.251	4.672	4.739	5.183	6.18	6.577	6.14	6.523	4.961	6.355	-1.394	-2.63
1390975_at	---	---	5.191	5.013	4.527	5.217	6.246	6.753	6.246	6.543	4.987	6.447	-1.46	-2.75
1391008_at	---	Transcribed locus	6.026	6.308	5.959	6.209	4.472	4.345	4.477	4.648	6.125	4.486	1.64	3.116
1391015_at	RGD1562251_predicted	similar to DNA segment, Chr 11, ERATO Doi 461, expressed (predicted)	6.834	6.934	6.554	6.738	5.457	5.809	5.588	5.666	6.765	5.63	1.135	2.196
1391021_at	RGD1304623_predicted	similar to KIAA1749 protein (predicted)	7.121	7.08	6.921	7.197	5.9	5.845	5.653	5.866	7.08	5.816	1.263	2.401
1391022_at	Lamb3	laminin, beta 3	6.804	6.731	5.892	6.438	4.853	4.816	4.506	4.894	6.466	4.767	1.699	3.247
1391072_at	Fcer2a	Fc receptor, IgE, low affinity II, alpha polypeptide	3.507	3.132	3.445	3.252	7.158	7.509	6.708	7.08	3.334	7.114	-3.78	-13.73
1391121_at	RGD1311793_predicted	similar to DNA segment, Chr 8, ERATO Doi 82, expressed (predicted)	4.034	4.126	4.185	4.045	4.896	4.987	5.136	4.766	4.098	4.946	-0.849	-1.8
1391139_at	Adamtsl1_predicted	ADAMTS-like 1 (predicted)	7.784	7.926	7.482	7.71	3.838	4.462	4.433	4.548	7.725	4.32	3.405	10.593
1391146_at	Cdh11	cadherin 11	4.286	4.127	3.725	3.744	3.021	3.246	3.138	3.064	3.971	3.117	0.853	1.807
1391172_at	---	Transcribed locus	3	3.006	3.108	2.894	4.118	4.03	3.841	3.884	3.002	3.968	-0.966	-1.95
1391179_at	---	Transcribed locus	5.892	5.136	5.139	5.538	6.411	6.608	6.36	6.463	5.426	6.46	-1.034	-2.05
1391184_at	LOC301121	similar to DNA-binding protein RFX2	6.11	5.748	5.24	5.648	4.697	4.773	4.718	4.695	5.687	4.721	0.966	1.953
1391187_at	Ppl_predicted	periplakin (predicted)	6.13	5.902	5.54	5.923	3.633	3.764	3.94	3.842	5.874	3.795	2.079	4.225
1391194_at	Sall1_predicted	Sal-like 1 (Drosophila) (predicted)	4.002	3.808	3.806	3.946	2.935	2.792	2.915	2.662	3.891	2.826	1.065	2.092
1391212_at	Tceal1	transcription elongation factor A (SII)-like 1	7.915	7.951	7.502	7.887	6.369	6.398	6.497	6.88	7.814	6.536	1.278	2.425
1391241_at	---	Transcribed locus	7.444	7.786	7.283	7.501	4.782	5.123	4.796	4.828	7.504	4.882	2.621	6.153
1391249_at	RGD1312005_predicted	similar to DD1 (predicted)	5.039	4.964	5.154	5.072	3.674	3.402	3.553	3.445	5.057	3.518	1.539	2.906
1391264_at	---	Transcribed locus	7.977	7.537	7.088	7.42	4.317	4.173	4.176	4.205	7.506	4.218	3.288	9.766
1391433_at	Mte1	mitochondrial acyl-CoA thioesterase 1	8.246	8.072	8.413	8.39	9.166	9.25	9.187	9.234	8.28	9.209	-0.929	-1.9
1391439_at	---	Transcribed locus, strongly similar to XP_232253.3 PREDICTED: similar to KIAA0819 protein [Rattus norvegicus]	8.515	8.706	8.331	8.6	7.553	7.696	7.499	7.639	8.538	7.597	0.942	1.921
1391476_at	---	Transcribed locus	7.706	7.776	7.249	7.687	6.652	6.777	6.696	6.669	7.605	6.699	0.906	1.874
1391500_at	---	Transcribed locus	3.666	4.664	6.443	4.259	7.113	7.577	7.026	7.306	4.758	7.256	-2.498	-5.65
1391503_at	Centd3_predicted	centaurin, delta 3 (predicted)	6.587	6.659	6.782	6.419	7.498	7.469	7.573	7.486	6.612	7.506	-0.895	-1.86
1391513_at	LOC310946	Similar to hypothetical protein FLJ20331	3.902	3.597	3.812	4.377	2.965	3.067	2.954	3.04	3.922	3.007	0.915	1.886
1391514_at	---	Transcribed locus	4.764	4.723	4.831	4.871	5.921	6.301	5.969	6.035	4.797	6.056	-1.259	-2.39
1391551_at	---	Transcribed locus	6.989	6.574	5.895	6.826	5.48	5.592	5.486	5.609	6.571	5.542	1.029	2.041
1391553_at	---	Transcribed locus	7.856	7.937	7.656	7.961	6.88	6.816	6.731	6.987	7.852	6.853	0.999	1.998
1391570_at	RGD1565118_predicted	similar to mKIAA0843 protein (predicted)	5.68	5.356	5.156	5.303	6.538	6.563	6.684	6.452	5.374	6.559	-1.185	-2.27
1391576_at	---	Transcribed locus	5.916	6.039	5.572	5.474	4.072	4.493	4.471	4.508	5.75	4.386	1.364	2.574
1391587_at	---	Transcribed locus	3.052	2.736	2.594	2.923	3.527	3.863	3.553	3.953	2.826	3.724	-0.898	-1.86
1391617_at	---	Transcribed locus	4.498	4.234	4.449	4.632	5.426	5.22	5.175	5.479	4.453	5.325	-0.872	-1.83
1391619_at	Bhlhb9	basic helix-loop-helix domain containing, class B, 9	5.622	5.798	5.369	5.925	4.587	4.768	4.618	4.946	5.678	4.73	0.949	1.93
1391630_at	Tbx18_predicted	T-box18 (predicted)	6.759	7.008	5.985	6.444	4.46	4.42	4.336	4.319	6.549	4.384	2.165	4.486
1391669_at	Ptprb_predicted	protein tyrosine phosphatase, receptor type, B (predicted)	7.496	7.376	7.37	7.725	8.458	8.468	8.347	8.376	7.492	8.412	-0.92	-1.89
1391684_at	Tmem14a_predicted	transmembrane protein 14A (predicted)	5.205	5.212	5.041	5.28	4.46	4.101	4.314	4.417	5.184	4.323	0.861	1.817
1391721_at	---	CDNA clone IMAGE:7103416	6.904	6.771	5.917	5.703	5.51	5.802	5.21	4.644	6.324	5.292	1.032	2.045
1391753_at	---	Transcribed locus	7.495	7.561	6.254	6.902	6.19	6.227	5.778	5.912	7.053	6.027	1.026	2.037
1391758_at	---	---	6.413	6.261	6.5	6.464	7.689	7.853	7.574	7.943	6.409	7.765	-1.356	-2.56
1391808_at	---	Transcribed locus	6.263	6.109	5.358	5.38	7.079	6.993	6.818	6.729	5.778	6.905	-1.127	-2.18
1391856_at	Sema3g	sema domain, immunoglobulin domain (Ig), short basic domain, secreted, (semaphorin) 3G	5.016	4.951	4.606	4.868	6.073	6.429	6.055	6.076	4.86	6.158	-1.298	-2.46
1391880_at	---	Transcribed locus	6.216	6.268	5.958	6.263	4.976	5.011	4.814	5.17	6.176	4.993	1.184	2.271
1391924_at	LOC361187	Similar to ankyrin repeat and SOCs box-containing protein 5	3.258	3.403	3.482	3.141	3.814	4.603	3.935	4.343	3.321	4.174	-0.853	-1.81
1391938_at	Usp11	ubiquitin specific protease 11	4.521	4.976	4.783	4.924	3.276	3.819	3.367	3.322	4.801	3.446	1.355	2.558
1391948_at	Bcl11b_predicted	B-cell leukemia/lymphoma 11B (predicted)	3.251	3.764	4.025	3.828	5.55	5.836	6.341	5.977	3.717	5.926	-2.209	-4.62
1392055_at	---	Transcribed locus	5.805	5.519	5.514	5.812	6.432	6.802	6.492	6.596	5.662	6.581	-0.918	-1.89
1392073_at	---	Transcribed locus	3.138	3.399	3.588	3.225	3.933	4.378	4.44	4.143	3.337	4.223	-0.886	-1.85
1392117_at	---	Transcribed locus	5.809	5.562	5.795	6.098	6.405	7.027	6.668	6.628	5.816	6.682	-0.866	-1.82
1392140_at	---	Transcribed locus	6.46	5.565	5.095	5.443	3.99	3.937	4.131	4.105	5.641	4.041	1.6	3.031
1392171_at	Chi3l1	chitinase 3-like 1	6.065	5.809	5.88	5.848	5.099	5.217	4.78	5.08	5.9	5.044	0.856	1.811
1392179_at	---	Transcribed locus	5.693	5.766	5.52	5.924	4.105	3.739	4.551	4.665	5.726	4.265	1.461	2.752
1392228_at	---	Transcribed locus	6.741	6.503	5.775	6.024	3.697	3.955	3.793	3.958	6.261	3.85	2.41	5.317
1392274_at	---	Transcribed locus	6.718	6.682	5.961	6.458	4.637	5.042	4.695	4.859	6.455	4.808	1.646	3.131
1392322_at	Gimap7	GTPase, IMAP family member 7	3.702	3.289	3.512	3.742	4.894	4.642	4.809	4.707	3.561	4.763	-1.202	-2.3
1392382_at	Tgfb2	Transforming growth factor, beta 2	5.204	4.797	5.177	5.39	3.478	2.836	3.681	3.528	5.142	3.381	1.761	3.39
1392398_at	---	Transcribed locus	2.456	2.837	2.923	2.729	3.743	3.636	3.445	3.551	2.736	3.594	-0.857	-1.81
1392416_at	---	Transcribed locus	5.141	5.317	4.489	5.081	3.825	4.077	4.266	4.075	5.007	4.06	0.946	1.927
1392555_at	Etv1_predicted	Ets variant gene 1 (predicted)	4.539	3.756	3.662	3.859	2.818	2.856	2.895	2.905	3.954	2.869	1.086	2.122
1392557_at	---	Transcribed locus	7.909	7.894	7.851	8.094	7.137	7.007	7.158	6.995	7.937	7.074	0.863	1.818
1392583_at	---	Transcribed locus	4.37	6.752	9.028	5.902	3.333	3.82	3.578	3.603	6.513	3.583	2.93	7.619
1392590_at	Arhgap24	Rho GTPase activating protein 24	8.635	8.713	8.519	8.858	6.866	7.031	6.741	6.681	8.681	6.83	1.851	3.608
1392597_at	RGD1305081_predicted	similar to ionized calcium binding adapter molecule 2 (Iba2) (predicted)	8.027	7.958	7.666	7.951	7.104	6.899	7.016	6.919	7.9	6.984	0.916	1.887
1392629_a_at	Zcrb1	zinc finger CCHC-type and RNA binding motif 1	8.092	8.249	7.801	7.912	7.222	7.218	7.006	7.173	8.013	7.155	0.858	1.813
1392689_at	Aloxe3_predicted	arachidonate lipoxygenase 3 (predicted)	3.209	3.36	3.178	3.018	5.348	5.628	5.498	5.138	3.191	5.403	-2.212	-4.63
1392715_at	Ppargc1b	peroxisome proliferative activated receptor, gamma, coactivator 1 beta	6.974	6.83	6.773	7.008	8.126	8.381	8.034	8.326	6.896	8.217	-1.32	-2.5
1392739_a_at	RGD1307401	similar to RIKEN cDNA 2310005P05	6.25	6.496	6.525	6.441	7.742	7.798	7.678	7.712	6.428	7.732	-1.304	-2.47
1392747_at	---	Transcribed locus	6.441	6.551	6.133	6.48	5.386	5.381	5.415	5.507	6.402	5.422	0.979	1.972
1392770_at	Neo1	neogenin	7.357	7.27	6.952	7.299	6.125	6.189	5.911	5.97	7.22	6.049	1.171	2.251
1392776_at	---	Transcribed locus	5.999	4.955	4.844	4.965	4.302	4.243	3.98	3.769	5.191	4.074	1.117	2.169
1392785_at	---	Transcribed locus	6.146	5.998	5.853	6.117	7.04	6.915	6.849	6.877	6.029	6.92	-0.892	-1.86
1392795_at	---	Transcribed locus	5.433	4.77	4.988	4.818	5.845	5.989	5.647	6.042	5.002	5.881	-0.878	-1.84
1392815_at	Centd1_predicted	centaurin, delta 1 (predicted)	6.004	6.411	5.779	6.149	5.189	5.077	5.086	5.106	6.086	5.115	0.971	1.96
1392856_at	RGD1565105_predicted	similar to small EDRK-rich factor 1 (predicted)	6.791	6.903	6.543	6.746	5.859	5.833	5.739	5.868	6.746	5.825	0.921	1.893
1392865_at	Fgf9	fibroblast growth factor 9	3.859	3.524	3.919	3.713	6.386	6.326	6.402	6.126	3.754	6.31	-2.556	-5.88
1392876_at	---	Transcribed locus	3.553	3.412	3.504	3.39	2.541	2.671	2.628	2.598	3.465	2.609	0.855	1.809
1392888_at	Gpc4	glypican 4	8.101	8.418	8.124	8.427	7.313	7.083	7.301	7.353	8.267	7.262	1.005	2.007
1392905_at	Gng2	Guanine nucleotide binding protein, gamma 2	6.848	6.904	6.989	6.726	5.603	5.212	5.541	5.303	6.867	5.415	1.452	2.736
1392928_at	RGD1305721_predicted	similar to RIKEN cDNA 2810055F11 (predicted)	6.772	6.897	6.432	6.752	5.855	5.703	5.568	5.618	6.713	5.686	1.027	2.038
1392942_at	---	---	6.497	6.585	6.285	6.539	5.178	5.173	5.191	5.463	6.476	5.251	1.225	2.338
1392943_at	Oact2	O-acyltransferase (membrane bound) domain containing 2	4.69	4.949	4.499	4.907	3.089	3.061	3.011	2.862	4.761	3.006	1.756	3.377
1392952_at	LOC619561	hypothetical protein LOC619561	7.886	8.005	8.102	7.81	9.311	9.026	9.2	9.356	7.951	9.223	-1.273	-2.42
1392962_at	---	Transcribed locus	8.941	9.037	8.873	9.293	7.806	7.887	7.792	8.013	9.036	7.874	1.162	2.237
1392971_at	---	Transcribed locus	7.567	7.1	7.33	7.446	8.921	8.679	9.117	8.963	7.361	8.92	-1.559	-2.95
1392976_at	MGC109519	similar to tropomyosin 1, embryonic fibroblast - rat	6.544	6.392	6.686	6.648	4.342	4.262	4.592	4.617	6.568	4.453	2.114	4.33
1392981_at	Irx4_predicted	Iroquois related homeobox 4 (Drosophila) (predicted)	3.369	3.245	3.922	3.527	7.923	7.674	7.58	7.706	3.516	7.721	-4.205	-18.44
1392990_at	Sox17_predicted	SRY-box containing gene 17 (predicted)	5.714	5.984	6.162	6.044	7	7.24	7.269	7.124	5.976	7.158	-1.182	-2.27
1393000_at	---	---	7.122	7.183	6.623	7.044	5.153	5.167	5.153	5.218	6.993	5.173	1.82	3.532
1393023_at	---	Transcribed locus	6.75	6.775	6.189	7.007	8.987	9.127	8.959	9.057	6.68	9.032	-2.352	-5.1
1393060_at	RGD1305459_predicted	similar to KIAA0605 gene product (predicted)	7.206	7.524	7.494	7.282	5.562	5.581	5.816	5.646	7.377	5.651	1.725	3.307
1393113_at	---	---	6.369	6.47	6.188	6.5	5.694	5.49	5.383	5.347	6.382	5.479	0.903	1.87
1393120_at	---	Transcribed locus	6.944	6.947	6.735	6.818	5.65	5.688	5.516	5.676	6.861	5.632	1.229	2.343
1393121_at	Agr2_predicted	anterior gradient 2 (Xenopus laevis) (predicted)	6.367	5.547	6.245	5.744	4.628	4.577	4.614	4.548	5.976	4.591	1.384	2.611
1393129_at	P4ha3	procollagen-proline, 2-oxoglutarate 4-dioxygenase (proline 4-hydroxylase), alpha polypeptide III	5.834	5.426	4.81	5.517	3.299	3.713	3.811	3.381	5.397	3.551	1.846	3.594
1393130_at	---	Transcribed locus	6.09	5.631	5.914	5.375	9.64	9.871	9.689	9.653	5.753	9.713	-3.961	-15.57
1393159_at	---	Transcribed locus	8.948	8.728	8.355	8.606	6.708	6.965	6.438	6.837	8.659	6.737	1.922	3.789
1393167_at	---	Transcribed locus	7.416	6.939	6.753	7.424	8.902	8.976	8.924	9.091	7.133	8.973	-1.84	-3.58
1393172_at	Nab1	Ngfi-A binding protein 1	9.025	9.073	8.847	9.008	8.006	7.875	7.744	7.733	8.988	7.84	1.149	2.217
1393179_at	---	Transcribed locus	5.557	5.265	5.45	5.503	6.509	6.684	6.488	6.541	5.444	6.556	-1.112	-2.16
1393197_at	Abhd8_predicted	abhydrolase domain containing 8 (predicted)	6.664	6.554	6.454	6.526	5.577	5.452	5.555	5.337	6.549	5.48	1.069	2.098
1393202_a_at	Igf2bp3	Insulin-like growth factor 2, binding protein 3	2.608	2.626	3.285	2.697	3.909	3.701	3.772	3.639	2.804	3.755	-0.952	-1.93
1393208_at	Myct1_predicted	myc target 1 (predicted)	3.298	3.664	3.392	3.368	4.34	4.272	4.531	4.596	3.431	4.435	-1.004	-2.01
1393219_at	C2	complement component 2	5.596	5.449	5.107	5.12	4.469	4.223	4.311	4.41	5.318	4.353	0.965	1.952
1393228_at	Gloxd1	glyoxalase domain containing 1	4.725	4.613	5.057	4.811	6.12	5.885	6.024	6.05	4.801	6.02	-1.218	-2.33
1393235_at	---	Transcribed locus	6.679	6.639	6.616	6.685	7.879	7.789	7.763	7.652	6.655	7.771	-1.116	-2.17
1393260_at	LOC360228	WDNM1 homolog	9.129	9.082	8.176	8.887	4.425	4.793	4.481	4.043	8.819	4.435	4.383	20.867
1393267_at	Psip1	PC4 and SFRS1 interacting protein 1	7.454	7.597	7.245	7.476	6.173	6.179	6.23	6.541	7.443	6.281	1.162	2.238
1393335_at	Egfl6	EGF-like-domain, multiple 6	5.232	4.955	4.126	5.04	3.48	3.283	3.168	3.609	4.838	3.385	1.453	2.738
1393345_at	---	Transcribed locus	6.366	6.411	6.302	6.296	5.265	5.444	5.317	5.444	6.344	5.367	0.976	1.967
1393347_at	Itgal	Integrin alpha L	4.599	4.598	4.837	4.479	6.244	6.137	5.842	5.815	4.628	6.01	-1.381	-2.61
1393351_at	Rdh10	Retinol dehydrogenase 10 (all-trans)	6.713	6.588	6.368	6.58	4.568	4.748	5.008	5.063	6.562	4.847	1.715	3.284
1393409_at	---	Transcribed locus	7.11	7	7.015	6.977	7.893	8.087	7.994	7.776	7.026	7.938	-0.912	-1.88
1393427_s_at	Egfl7	EGF-like domain 7	7.444	7.522	7.756	7.673	8.574	8.55	8.447	8.277	7.599	8.462	-0.863	-1.82
1393433_at	RGD1306592_predicted	similar to Agrin (predicted)	4.839	4.658	5.102	5.052	5.687	6.044	6.196	5.792	4.913	5.93	-1.017	-2.02
1393442_at	---	Transcribed locus	3.872	3.799	3.979	3.683	5.049	4.582	4.763	4.637	3.833	4.758	-0.925	-1.9
1393454_at	Pcdh17_predicted	protocadherin 17 (predicted)	3.842	3.856	4.196	3.733	5.839	5.572	5.391	5.395	3.907	5.549	-1.643	-3.12
1393482_at	---	Transcribed locus	4.881	4.975	4.997	4.902	5.996	6.177	5.812	5.809	4.939	5.948	-1.01	-2.01
1393508_at	---	Transcribed locus	4.385	4.788	4.622	4.874	5.746	5.996	6.001	5.985	4.667	5.932	-1.265	-2.4
1393516_at	---	Transcribed locus	5.668	5.788	5.547	5.411	3.413	3.573	3.668	3.441	5.603	3.524	2.079	4.226
1393558_at	Itga6	integrin, alpha 6	6.334	6.562	6.263	6.57	7.328	7.409	7.213	7.354	6.432	7.326	-0.894	-1.86
1393559_at	---	Transcribed locus	4.382	4.701	4.896	4.869	6.181	6.149	6.661	6.336	4.712	6.332	-1.62	-3.07
1393613_at	RGD1562123_predicted	similar to hypothetical protein (predicted)	6.087	6.104	5.572	5.961	4.863	4.502	4.83	4.949	5.931	4.786	1.145	2.211
1393625_at	LOC313934	similar to Intersectin-2 (SH3 domain-containing protein 1B) (SH3P18) (SH3P18-like WASP-associated protein)	6.238	6.407	6.488	6.238	8.858	8.733	8.65	8.82	6.342	8.765	-2.423	-5.36
1393639_at	Myo10_predicted	myosin X (predicted)	4.707	4.992	5.016	4.725	5.707	6.147	5.555	5.724	4.86	5.783	-0.923	-1.9
1393672_at	Hmcn1_predicted	hemicentin 1 (predicted)	7.324	7.415	7.066	7.24	5.893	5.883	5.883	5.94	7.261	5.9	1.361	2.569
1393691_at	LOC688273	hypothetical protein LOC688273	3.936	3.682	3.451	3.88	4.854	5.049	4.978	5.094	3.737	4.994	-1.257	-2.39
1393779_x_at	Sc65	synaptonemal complex protein SC65	5.475	5.572	5.301	5.37	4.516	4.587	4.423	4.239	5.429	4.441	0.988	1.984
1393783_at	LOC500105	Similar to contactin associated protein-like 2 isoform a	5.082	4.713	4.236	5.162	3.415	3.538	3.671	3.859	4.798	3.621	1.178	2.262
1393795_at	Zfhx1b	zinc finger homeobox 1b	6.316	5.704	5.783	5.937	5.105	4.695	5.023	5.182	5.935	5.001	0.934	1.91
1393799_at	Unc5b	Unc-5 homolog B (C. elegans)	6.099	6.058	5.994	5.942	6.988	7.068	6.934	6.912	6.023	6.976	-0.952	-1.93
1393944_at	Zfp521_predicted	zinc finger protein 521 (predicted)	6.945	6.924	6.457	6.81	5.76	5.661	5.599	5.662	6.784	5.67	1.114	2.164
1393997_at	RGD1564257_predicted	similar to hypothetical protein FLJ32825 (predicted)	7.228	7.006	6.607	6.936	5.286	5.159	4.869	4.777	6.944	5.023	1.922	3.789
1394005_s_at	Surb7_predicted	SRB7 (suppressor of RNA polymerase B) homolog (S. cerevisiae) (predicted)	6.64	6.336	6.187	6.422	5.419	5.419	5.4	5.613	6.396	5.463	0.934	1.91
1394022_at	Id4	inhibitor of DNA binding 4	7.81	8.156	7.436	7.827	5.95	5.919	5.851	6.134	7.807	5.964	1.843	3.588
1394251_x_at	Irx3_predicted	Iroquois related homeobox 3 (Drosophila) (predicted)	3.263	3.522	3.227	3.593	5.463	5.458	5.57	5.507	3.401	5.5	-2.098	-4.28
1394259_at	Cldn15_predicted	claudin 15 (predicted)	5.776	5.722	5.398	5.907	4.696	4.928	4.854	4.905	5.701	4.846	0.855	1.809
1394272_at	Slc24a4_predicted	solute carrier family 24 (sodium/potassium/calcium exchanger), member 4 (predicted)	4.495	4.701	4.577	4.488	3.251	3.364	3.402	3.239	4.565	3.314	1.251	2.381
1394290_at	---	Transcribed locus	4.647	4.851	5.05	4.859	3.288	3.797	3.413	3.355	4.852	3.463	1.388	2.618
1394367_at	Dll4_predicted	delta-like 4 (Drosophila) (predicted)	5.256	5.432	5.683	5.449	6.454	6.697	6.402	6.366	5.455	6.48	-1.025	-2.03
1394375_x_at	RGD1563179_predicted	similar to BAZF (predicted)	5.834	6.198	6.285	6.035	7.502	7.288	7.555	7.304	6.088	7.412	-1.324	-2.5
1394455_at	---	Transcribed locus	8.436	8.236	8.029	8.37	6.899	6.849	7.003	6.698	8.268	6.862	1.406	2.649
1394459_at	RGD1564253_predicted	similar to Protein CXorf17 homolog (predicted)	5.838	5.917	5.393	6.165	4.685	4.836	5.174	5.016	5.828	4.928	0.901	1.867
1394492_at	RGD1563482_predicted	similar to hypothetical protein FLJ38663 (predicted)	5.655	5.421	5.28	5.386	4.454	4.673	4.069	4.439	5.435	4.409	1.027	2.037
1394517_at	---	CDNA clone IMAGE:7103416	10.26	10.47	10.133	10.401	9.329	9.505	9.253	9.427	10.316	9.379	0.937	1.915
1394569_at	---	Transcribed locus	5.118	4.438	4.674	4.746	5.877	5.959	5.711	5.774	4.744	5.83	-1.086	-2.12
1394581_at	---	Transcribed locus	5.617	5.199	5.346	5.106	5.99	6.372	6.123	6.316	5.317	6.2	-0.884	-1.84
1394596_at	---	Transcribed locus	6.402	6.46	6.158	6.717	5.179	5.142	5.21	5.377	6.434	5.227	1.207	2.309
1394655_at	---	Transcribed locus	6.285	6.561	6.397	6.474	4.517	4.188	4.594	4.576	6.429	4.469	1.961	3.892
1394666_at	---	---	4.954	4.824	4.144	3.724	3.174	3.145	3.279	3.207	4.411	3.201	1.21	2.314
1394711_at	Prkag3_predicted	protein kinase, AMP-activated, gamma 3 non-catatlytic subunit (predicted)	5.028	4.965	5.154	5.019	6.639	6.58	6.302	6.407	5.042	6.482	-1.44	-2.71
1394747_at	Ankrd1	Ankyrin repeat domain 1 (cardiac muscle)	6.494	6.207	5.72	5.964	3.912	4.121	4.332	3.919	6.096	4.071	2.025	4.07
1394795_at	---	Transcribed locus	3.879	4.233	3.752	4.248	3.287	2.757	2.873	3.047	4.028	2.991	1.037	2.052
1394833_at	---	Transcribed locus	6.336	6.213	5.788	6.003	3.977	4.343	4.375	4.607	6.085	4.326	1.759	3.386
1394838_at	Aoc3	amine oxidase, copper containing 3	7.001	6.991	6.999	7.154	5.853	5.778	5.664	6.053	7.036	5.837	1.199	2.296
1394855_at	---	Transcribed locus	7.162	7.515	7.161	7.717	4.278	4.091	4.165	4.567	7.389	4.275	3.114	8.656
1394881_at	RGD1311958_predicted	similar to 6430514L14Rik protein (predicted)	4.168	3.661	3.901	3.612	4.997	5.015	4.475	5.037	3.836	4.881	-1.045	-2.06
1394972_at	Trove2_predicted	TROVE domain family, member 2 (predicted)	6.223	5.304	5.31	6.035	3.945	3.677	3.47	3.85	5.718	3.736	1.983	3.952
1395087_at	---	Transcribed locus	3.97	4.051	3.928	4.082	3.211	2.771	3.195	3.073	4.008	3.063	0.945	1.925
1395107_at	---	Transcribed locus	4.19	4.039	4.493	4.597	3.121	3.184	3.057	3.211	4.33	3.143	1.187	2.276
1395109_at	---	Transcribed locus	5.134	4.596	4.565	4.973	2.994	2.95	3.498	3.192	4.817	3.158	1.658	3.157
1395121_at	---	Transcribed locus	4.826	3.97	3.564	3.898	3.144	2.828	3.153	2.874	4.064	3	1.065	2.092
1395153_at	Cldn15_predicted	claudin 15 (predicted)	5.153	4.788	4.599	4.953	4.081	4.097	3.982	3.635	4.873	3.949	0.925	1.898
1395165_at	Psip1	PC4 and SFRS1 interacting protein 1	5.69	5.812	5.516	5.577	4.671	4.679	4.515	5.022	5.649	4.722	0.927	1.901
1395197_at	---	Transcribed locus	6.296	6.121	6.128	6.323	7.288	7.392	7.207	7.269	6.217	7.289	-1.072	-2.1
1395316_at	Mageh1	melanoma antigen, family H, 1	6.803	6.884	6.786	6.719	5.508	5.61	5.647	5.846	6.798	5.653	1.145	2.212
1395336_at	RGD1309930	similar to 2810022L02Rik protein	6.951	6.506	6.732	6.633	5.443	5.201	4.883	5.172	6.705	5.175	1.531	2.889
1395343_at	RGD1564625_predicted	similar to transmembrane protein TM9SF3 (predicted)	7.235	7.324	7.379	7.274	6.242	6.2	6.245	6.532	7.303	6.305	0.998	1.997
1395355_at	---	Transcribed locus	6.806	6.746	6.272	6.649	5.601	5.238	5.719	5.799	6.618	5.589	1.029	2.041
1395374_at	---	Transcribed locus	8.416	8.599	7.657	8.5	7.251	7.37	6.78	7.631	8.293	7.258	1.035	2.049
1395408_at	Nostrin	nitric oxide synthase trafficker	4.644	4.733	4.65	4.035	5.541	5.17	5.452	5.315	4.516	5.37	-0.854	-1.81
1395471_at	---	Transcribed locus	6.893	7.13	6.633	7.11	4.838	4.621	4.824	4.581	6.941	4.716	2.225	4.676
1395473_at	Gnb3	guanine nucleotide binding protein, beta 3	6.896	6.941	6.66	7.09	8.637	8.856	8.638	8.938	6.897	8.767	-1.871	-3.66
1395512_at	Crlf1_predicted	cytokine receptor-like factor 1 (predicted)	6.112	6.122	6.244	6.051	5.146	5.118	5.316	5.448	6.132	5.257	0.875	1.834
1395586_at	---	Transcribed locus	7.33	7.283	7.093	7.333	5.181	5.424	5.447	5.369	7.26	5.355	1.904	3.743
1395663_at	Mall	mal, T-cell differentiation protein-like	5.656	5.146	5.694	5.412	6.562	6.348	6.593	6.456	5.477	6.49	-1.013	-2.02
1395695_at	Aebp1_predicted	AE binding protein 1 (predicted)	5.545	5.736	5.421	5.596	4.111	4.319	4.439	4.061	5.574	4.232	1.342	2.535
1395734_at	Palmd	palmdelphin	7.184	7.3	7.155	7.349	8.645	8.611	8.372	8.589	7.247	8.554	-1.307	-2.47
1395745_at	---	Transcribed locus	6.913	6.924	6.524	6.808	5.827	5.893	5.628	5.56	6.792	5.727	1.065	2.093
1395753_at	Eln	elastin	7.918	7.527	8.059	8.2	6.69	6.737	6.925	7.075	7.926	6.857	1.069	2.098
1395821_at	Cbfb	core binding factor beta	7.034	6.914	6.484	6.83	5.095	5.083	5.059	5.57	6.816	5.202	1.614	3.061
1395840_at	Eif1a	eukaryotic translation initiation factor 1A	6.571	6.374	6.223	6.255	5.076	4.871	5.21	5.125	6.356	5.071	1.285	2.437
1395865_at	---	---	3.868	4.287	3.981	4.41	3.323	3.088	3.146	2.862	4.137	3.105	1.032	2.045
1395940_at	Agpat5_predicted	1-acylglycerol-3-phosphate O-acyltransferase 5 (lysophosphatidic acid acyltransferase, epsilon) (predicted)	5.74	5.396	5.236	6.029	4.762	4.615	4.336	4.926	5.6	4.66	0.94	1.919
1395991_at	Rimbp2	RIM binding protein 2	5.094	5.283	4.745	5.224	8.301	8.159	8.194	8.342	5.086	8.249	-3.163	-8.96
1396073_at	---	Transcribed locus	5.033	5.105	4.598	5.077	4.014	3.859	3.413	4.058	4.954	3.836	1.118	2.17
1396086_at	Tmem97	transmembrane protein 97	6.065	6.071	6.429	6.039	5.188	4.955	5.116	5.351	6.151	5.153	0.998	1.998
1396101_at	Stc1	stanniocalcin 1	4.437	4.539	4.874	4.835	5.66	5.714	6.031	5.699	4.671	5.776	-1.104	-2.15
1396119_at	---	Transcribed locus	5.863	5.976	5.613	5.902	4.67	4.894	5.073	4.647	5.839	4.821	1.018	2.025
1396150_at	Cldn1	claudin 1	6.253	6.475	6.255	6.294	4.538	3.82	4.262	4.24	6.319	4.215	2.104	4.299
1396152_s_at	Igfbp5	insulin-like growth factor binding protein 5	8.441	7.992	7.683	8.235	6.175	5.664	5.8	6.059	8.088	5.924	2.164	4.48
1396206_at	RGD1562846_predicted	similar to Docking protein 5 (Downstream of tyrosine kinase 5) (Protein dok-5) (predicted)	7.229	7.508	6.877	7.448	4.194	3.641	3.345	3.786	7.266	3.741	3.524	11.504
1396214_at	Kitl	kit ligand	6.887	6.539	6.649	6.69	8.086	8.128	7.986	8.075	6.691	8.068	-1.377	-2.6
1396237_at	---	---	7.006	7.321	6.907	7.353	5.799	6.168	6.242	6.29	7.146	6.125	1.022	2.03
1396249_at	---	Transcribed locus	7.593	7.61	7.48	7.293	5.389	5.646	5.478	5.386	7.494	5.474	2.02	4.055
1396295_at	LOC685576	hypothetical protein LOC685576	5.419	5.424	5.139	5.35	4.195	3.921	4.185	4.299	5.333	4.15	1.183	2.271
1396435_at	---	Transcribed locus	3.506	3.697	3.863	3.499	4.828	5.181	4.598	4.652	3.641	4.815	-1.173	-2.26
1396614_at	Sfrp2	secreted frizzled-related protein 2	5.599	4.938	5.214	5.039	4.176	4.356	4.733	4.056	5.198	4.331	0.867	1.824
1396618_at	---	Transcribed locus	3.978	3.729	3.751	3.645	4.554	4.879	4.593	4.807	3.776	4.708	-0.933	-1.91
1396660_at	---	Transcribed locus	7.128	6.628	6.49	6.556	7.477	7.59	7.67	7.684	6.7	7.605	-0.905	-1.87
1396799_at	---	Transcribed locus	3.606	3.279	3.546	3.526	4.581	4.471	4.269	5.229	3.489	4.638	-1.148	-2.22
1396949_at	LOC298139	similar to RIKEN cDNA 2310003M01	5.545	4.659	5.092	4.882	8.363	8.121	8.06	8.256	5.044	8.2	-3.155	-8.91
1397015_at	---	Transcribed locus	7.511	7.784	7.113	7.535	4.775	4.884	4.959	4.956	7.485	4.893	2.592	6.03
1397133_at	Tdrd1_predicted	tudor domain containing 1 (predicted)	3.428	3.137	3.132	3.158	4.631	5.107	4.829	4.727	3.214	4.824	-1.61	-3.05
1397152_at	---	Transcribed locus	5.077	5.112	4.681	5.108	5.815	5.864	5.861	6.082	4.995	5.906	-0.911	-1.88
1397225_at	---	Transcribed locus	4.03	4.058	3.628	3.783	4.698	4.613	4.71	4.954	3.875	4.744	-0.869	-1.83
1397241_at	RGD1306880_predicted	similar to hypothetical protein MGC47816 (predicted)	5.574	5.487	4.815	5.521	4.474	4.429	4.468	4.567	5.349	4.485	0.865	1.821
1397286_at	---	Transcribed locus	6.045	5.341	5.293	5.766	6.529	6.623	6.357	6.501	5.611	6.502	-0.891	-1.85
1397343_at	---	---	3.961	4.019	4.152	3.994	4.926	5.609	5.136	5.806	4.032	5.369	-1.338	-2.53
1397393_at	---	Transcribed locus	3.507	3.813	4.822	3.756	5.603	6.354	5.513	6.293	3.975	5.941	-1.966	-3.91
1397470_at	---	Transcribed locus	5.833	5.803	5.826	5.693	7.644	7.592	7.379	7.499	5.789	7.529	-1.74	-3.34
1397534_at	---	Transcribed locus, strongly similar to NP_062662.1 cAMP-regulated guanine nucleotide exchange factor II [Mus musculus]	3.076	2.711	2.925	2.979	6.515	5.091	6.277	6.636	2.923	6.13	-3.207	-9.23
1397610_at	---	Transcribed locus	8.643	8.571	8.463	8.58	5.338	5.239	5.275	5.265	8.564	5.279	3.285	9.748
1397754_at	---	Transcribed locus	5.521	5.664	5.067	5.378	4.104	3.85	4.153	3.9	5.408	4.002	1.406	2.65
1397760_at	---	Transcribed locus	4.456	4.6	4.468	4.783	5.408	5.776	5.5	5.982	4.577	5.666	-1.09	-2.13
1397788_at	Rimbp2	RIM binding protein 2	5.152	5.33	5.142	5.323	7.944	8.115	7.997	8.135	5.237	8.048	-2.811	-7.02
1397820_at	---	Transcribed locus	3.757	4.141	3.313	3.858	2.733	2.97	2.798	2.641	3.767	2.785	0.982	1.975
1397830_at	Igfbp5	insulin-like growth factor binding protein 5	7.855	7.546	7.196	7.509	5.998	5.909	5.906	5.971	7.527	5.946	1.581	2.991
1397839_at	Rab15	RAB15, member RAS onocogene family	5.715	5.951	6.2	5.794	5.129	4.71	4.988	4.897	5.915	4.931	0.984	1.979
1397851_at	---	Transcribed locus	7.279	7.228	7.171	7.247	8.317	8.555	8.511	8.509	7.231	8.473	-1.242	-2.37
1397892_at	Eif1a	eukaryotic translation initiation factor 1A	6.814	6.785	6.485	6.824	5.728	5.55	5.627	5.769	6.727	5.669	1.058	2.083
1397905_at	---	Transcribed locus	3.564	4.745	6.08	3.946	3.239	3.344	3.374	3.266	4.584	3.306	1.278	2.425
1397929_at	---	Transcribed locus	4.91	4.956	4.349	4.538	3.568	4.059	3.884	3.559	4.688	3.767	0.921	1.893
1397960_at	LOC367902	similar to ALEX3 protein	6.365	6.193	6.254	6.235	5.49	5.501	5.34	5.316	6.262	5.412	0.85	1.802
1398062_at	Smap1l	stromal membrane-associated protein 1-like	5.041	4.623	4.551	4.925	5.859	6.064	5.732	5.953	4.785	5.902	-1.117	-2.17
1398188_at	---	Transcribed locus	5.173	4.563	4.859	5.062	5.726	5.889	5.803	5.78	4.914	5.799	-0.885	-1.85
1398216_at	---	Transcribed locus	4.334	4.132	3.647	4.351	3.135	3.084	2.887	2.838	4.116	2.986	1.13	2.189
1398227_at	---	Transcribed locus	5.788	6.194	5.81	5.828	4.799	4.89	5.252	5.085	5.905	5.007	0.898	1.864
1398249_at	Slc25a20	solute carrier family 25 (mitochondrial carnitine/acylcarnitine translocase), member 20	8.774	8.849	9.217	8.904	9.847	9.86	9.806	9.826	8.936	9.834	-0.898	-1.86
1398365_at	RGD1305061	similar to RIKEN cDNA 2700055K07	9.571	9.669	9.473	9.575	7.28	7.373	7.211	7.229	9.572	7.273	2.299	4.92
1398370_at	Adarb1	Adenosine deaminase, RNA-specific, B1	7.938	8.038	7.868	8.103	6.316	6.489	6.319	6.524	7.987	6.412	1.575	2.979
1398387_at	MGC72614	hypothetical LOC310540	9.878	9.737	9.518	9.693	8.992	8.947	8.645	8.772	9.707	8.839	0.868	1.825
1398425_at	MGC109194	similar to hypothetical protein MGC39325-like protein	7.364	7.303	7.124	7.314	6.263	6.241	6.355	6.213	7.276	6.268	1.008	2.011
1398426_at	RGD1564105_predicted	similar to RIKEN cDNA B130052G07 (predicted)	6.602	6.624	6.139	6.601	5.437	4.938	5.293	5.108	6.492	5.194	1.298	2.458
1398484_at	RGD1308221_predicted	similar to TBC1 domain family, member 8 (with GRAM domain); vascular Rab-GAP/TBC-containing (predicted)	4.32	4.722	4.435	4.769	5.605	5.798	5.647	5.807	4.561	5.714	-1.153	-2.22
1398530_at	Gng11	guanine nucleotide binding protein (G protein), gamma 11	4.464	4.535	4.463	4.279	5.666	5.748	5.642	5.598	4.435	5.663	-1.228	-2.34
1398538_at	Abhd8_predicted	abhydrolase domain containing 8 (predicted)	5.78	5.91	5.602	6.142	4.777	4.977	4.945	4.656	5.858	4.839	1.02	2.028
1398593_at	LOC298139	similar to RIKEN cDNA 2310003M01	4.11	3.27	3.989	3.675	6.623	6.535	6.513	6.772	3.761	6.611	-2.85	-7.21
1398597_at	---	Transcribed locus	6.637	6.665	6.591	6.604	7.388	7.578	7.519	7.489	6.624	7.494	-0.869	-1.83
1398616_at	Ap1s2_predicted	adaptor-related protein complex 1, sigma 2 subunit (predicted)	8.338	8.255	8.168	8.248	9.12	9.233	9.14	9.104	8.252	9.149	-0.897	-1.86
1398656_at	---	---	7.456	7.579	7.218	7.138	6.521	6.435	6.576	6.464	7.348	6.499	0.849	1.801
1398661_at	---	---	4.107	4.188	4.577	4.407	5.241	5.154	5.321	5.076	4.32	5.198	-0.878	-1.84
1398693_at	Man1c1_predicted	mannosidase, alpha, class 1C, member 1 (predicted)	6.514	6.2	6.033	6.389	7.344	7.114	7.336	7.279	6.284	7.268	-0.984	-1.98
1398732_at	LOC688273	hypothetical protein LOC688273	6.919	6.946	7.001	6.729	7.818	7.702	7.847	7.672	6.899	7.76	-0.861	-1.82
1398847_at	Nudt4	nudix (nucleoside diphosphate linked moiety X)-type motif 4	10.649	10.646	10.433	10.772	9.353	9.404	9.255	9.339	10.625	9.338	1.287	2.44
1398990_at	---	Transcribed locus	8.487	8.701	8.473	8.608	7.652	7.718	7.656	7.806	8.567	7.708	0.859	1.814
1399033_at	Cbfb	core binding factor beta	9.496	9.525	9.243	9.434	8.202	8.15	8.119	8.19	9.425	8.165	1.259	2.394
