# Supplementary material for: Transcriptional analysis of the mammalian heart with special reference to its endocrine function
Source: BMC Genomics. 2009 Jun 1;10:254. doi: 10.1186/1471-2164-10-254 (PMC2694839; doi:10.1186/1471-2164-10-254)
Supplement: Additional file 2 — Differentially expressed genes between normal left atrial and left ventricular tissues classified into the Ligand related functional groups. Positive fold change values indicate a higher abundance in the atria compared to the ventricles, whereas negative fold change values demonstrate a higher ventricular abundance in comparison to the atria. [file 1471-2164-10-254-S2.xls]

## Sheet: AF2
Additional file 2- Differentially expressed genes between normal left atrial and
left ventricular tissues classified into the Ligand related functionl groups
Functional Group/ Probe Set ID	Description	Fold change
Cytokines
1390112_at	Epidermal growth factor-containing fibulin-like extracellular matrix protein 1	6.19
1369484_at	WNT1 inducible signaling pathway protein 2	4.79
1367852_s_at	Glycoprotein Ib (platelet), beta polypeptide	4.79
1368368_a_at	Liver-specific bHLH-Zip transcription factor 7	4.11
1387625_at	Insulin-like growth factor binding protein 6	3.61
1368883_at	NOV protein	3.51
1372168_s_at	Insulin-like growth factor binding protein 6	3.41
1368128_at	Phospholipase A2, group IIA	3.27
1389543_at	Mannan-binding lectin serine peptidase 1	3.05
1376734_at	NOV protein	2.79
1388920_at	Bone morphogenetic protein 6	2.79
1368920_at	Slit homolog 3 (Drosophila)	2.77
1395695_at	Similar to aortic carboxypeptidase-like protein ACLP (LOC305494), mRNA	2.53
1388201_at	Bone morphogenetic protein 6	2.31
1370234_at	Fibronectin 1	2.22
1367631_at	Connective tissue growth factor	2.2
1368259_at	Prostaglandin-endoperoxide synthase 1	2.11
1377655_at	Fibroblast growth factor 12	2.11
1372182_at	Phosphofructokinase, platelet	2.06
1376850_a_at	Chemokine (C-C motif) ligand 27 (predicted)	2.03
1387439_at	MEGF6	2.01
1369983_at	Chemokine (C-C motif) ligand 5	1.97
1368527_at	Prostaglandin-endoperoxide synthase 2	1.96
1386955_at	Glycoprotein Ib (platelet), beta polypeptide	1.95
1367894_at	Growth response protein (CL-6)	1.82
1374491_at	Chemokine-like factor super family 8	-1.8
1393427_s_at	Estrogen-regulated protein CBL20, 20.4kD	-1.82
1370402_at	Estrogen-regulated protein CBL20, 20.4kD	-1.83
1368463_at	Vascular endothelial growth factor C	-1.83
1388018_at	Selectin, endothelial cell	-1.95
1387135_at	A disintegrin and metalloproteinase domain (ADAM)15	-2.01
1374626_at	Leucine-rich alpha-2-glycoprotein 1	-2.07
1370770_s_at	Kit ligand	-2.36
1373544_at	Monokine induced by gamma interferon	-2.57
1396214_at	Kit ligand	-2.6
1390956_at	Similar to Apolipoprotein L3 (Apolipoprotein L-III) (ApoL-III) (TNF-inducible protein CG12-1) (CG12_1) (predicted)	-2.62
1388856_at	Kit ligand	-2.66
1382454_at	Monokine induced by gamma interferon	-2.68
1386080_at	Hairy/enhancer-of-split related with YRPW motif 1	-3.32
1388583_at	Chemokine (C-X-C motif) ligand 12	-3.86
1369608_at	Fibroblast growth factor 16	-6.63
1379365_at	Chemokine (C-X-C motif) ligand 11	-13.55
Frizzled receptor ligand
1382878_at	Secreted frizzled-related protein 1	5.9
1383266_at	Secreted frizzled-related protein 1	4.76
1396614_at	Secreted frizzled-related protein 2	1.83
Growth factor receptor ligand
1389470_at	B-factor, properdin	9.32
1390112_at	Epidermal growth factor-containing fibulin-like extracellular matrix protein 1	6.19
1369484_at	WNT1 inducible signaling pathway protein 2	4.79
1387625_at	Insulin-like growth factor binding protein 6	3.68
1368883_at	NOV protein	3.51
1372168_s_at	Insulin-like growth factor binding protein 6	3.41
1388920_at	Bone morphogenetic protein 6	2.79
1376734_at	NOV protein	2.79
1388201_at	Bone morphogenetic protein 6	2.31
1367631_at	Connective tissue growth factor	2.2
1377655_at	UI-R-BJ0p-aiq-a-11-0-UI 5', mRNA sequence.	2.11
1395165_at	PC4 and SFRS1 interacting protein 2	1.91
1368463_at	Vascular endothelial growth factor C	-1.83
1388583_at	Chemokine (C-X-C motif) ligand 12	-3.86
1369608_at	Fibroblast growth factor 16	-6.63
Hormone
1369484_at	WNT1 inducible signaling pathway protein 2	4.79
1387625_at	Insulin-like growth factor binding protein 6	3.61
1368883_at	NOV protein	3.51
1367992_at	Secretory granule neuroendocrine protein 1	3.2
1376734_at	NOV protein	2.79
1372168_s_at	Insulin-like growth factor binding protein 6	2.25
1367631_at	Connective tissue growth factor	2.2
1367894_at	Growth response protein (CL-6)	1.82
1368428_at	X-prolyl aminopeptidase (aminopeptidase P) 2, membrane-bound	-1.99
1367949_at	Preproenkephalin	-13.55
Hormone receptor ligand
1371400_at	Thyroid hormone responsive protein	38.59
1367564_at	Natriuretic peptide precursor type A	12.88
1387396_at	Hepcidin antimicrobial peptide	11.24
1368367_at	Integral membrane-associated protein 1	3.16
1367616_at	Natriuretic peptide precursor type B	1.89
1387219_at	Adrenomedullin	1.87
1370563_at	3-alpha-hydroxysteroid dehydrogenase	-1.92
1396101_at	Stanniocalcin 1	-2.14
1368468_at	Cytochrome P450, subfamily 11A	-3.97
Notch
1371491_at	Notch gene homolog 1, (Drosophila)	-1.85
1373483_at	Similar to NG28 (LOC366848), mRNA	-2.17
