# Supplementary material for: Transcriptional analysis of the mammalian heart with special reference to its endocrine function
Source: BMC Genomics. 2009 Jun 1;10:254. doi: 10.1186/1471-2164-10-254 (PMC2694839; doi:10.1186/1471-2164-10-254)
Supplement: Additional file 3 — Differentially expressed genes between normal left atrial and left ventricular tissues classified into the Receptor related functional groups. Positive fold change values indicate a higher abundance in the atria compared to the ventricles, whereas negative fold change values demonstrate a higher ventricular abundance in comparison to the atria. [file 1471-2164-10-254-S3.xls]

## Sheet: AF3
Additional file 3- Differentially expressed genes between normal left atrial and
left ventricular tissues classified into the Receptor related functional groups
Functional Group/Probe set ID	Description	Fold change
Growth factor receptor
1396152_s_at	Insulin-like growth factor-binding protein 5	4.47
1376425_at	Transforming growth factor, beta 2	3.89
1387172_a_at	Transforming growth factor, beta 2	3.63
1392382_at	Transforming growth factor, beta 2	3.39
1397830_at	Insulin-like growth factor-binding protein 5	2.99
1371232_a_at	Chondroitin sulfate proteoglycan 2 (versican)	2.87
1388054_a_at	Chondroitin sulfate proteoglycan 2 (versican)	2.77
1367912_at	LanC (bacterial lantibiotic synthetase component C)-like 1	2.62
1388265_x_at	Chondroitin sulfate proteoglycan 2 (versican)	2.55
1371056_at	Neogenin	2.41
1367648_at	Insulin-like growth factor binding protein 2	2.36
1370960_at	Insulin-like growth factor-binding protein 5	2.31
1392770_at	Neogenin	2.25
1383213_at	Similar to Eps8 (LOC312812), mRNA	1.93
1369353_at	Receptor tyrosine kinase	1.88
1369948_at	Nerve growth factor receptor associated protein 1	1.84
1369783_a_at	Neuregulin 1	1.83
1370081_a_at	Vascular endothelial growth factor	-1.84
1371491_at	Notch gene homolog 1, (Drosophila)	-1.85
1384056_at	Fibroblast growth factor receptor 3	-1.85
1370082_at	Transforming growth factor, beta 1	-1.93
1368900_at	Thrombomodulin	-1.96
1369087_at	FMS-like tyrosine kinase 1	-2.08
1395197_at	FMS-like tyrosine kinase 1	-2.1
1370492_a_at	FMS-like tyrosine kinase 1	-2.14
1393179_at	FMS-like tyrosine kinase 1	-2.16
1373483_at	Similar to NG28 (LOC366848), mRNA	-2.17
1373807_at	Vascular endothelial growth factor	-2.2
1387124_at	Inhibin alpha	-2.77
1370747_at	Fibroblast growth factor 9	-3.56
1368677_at	Brain derived neurotrophic factor	-3.78
1392865_at	Fibroblast growth factor 9	-5.9
interleukin 1 receptor
1370747_at	Fibroblast growth factor 9	-3.56
1392865_at	Fibroblast growth factor 9	-5.9
macroglobulin
1370892_at	Complement component 4a	18.8468
1387029_at	Complement component factor h	4.24464
1368000_at	Complement component 3	3.41
1393219_at	Complement component 2	1.9518
neuropeptide hormone
1382967_at	G protein-coupled receptor 64	2.5
1369377_at	Hypocretin receptor 2	1.99513
1371696_at	G protein-coupled receptor 56	-2.16
PDGF receptor
1370081_a_at	Vascular endothelial growth factor	-1.84
1369087_at	FMS-like tyrosine kinase 1	-2.08
1395197_at	FMS-like tyrosine kinase 1	-2.1
1370492_a_at	FMS-like tyrosine kinase 1	-2.14
1393179_at	FMS-like tyrosine kinase 1	-2.16
1373807_at	Vascular endothelial growth factor	-2.2
TGFR
1376425_at	Transforming growth factor, beta 2	3.89
1387172_a_at	Transforming growth factor, beta 2	3.63
1392382_at	Transforming growth factor, beta 2	3.39
1367912_at	LanC (bacterial lantibiotic synthetase component C)-like 1	2.62
1370082_at	Transforming growth factor, beta 1	-1.93
1387124_at	Inhibin alpha	-2.77
VEGF
1371056_at	Neogenin	2.41
1392770_at	Neogenin	2.25
1369087_at	FMS-like tyrosine kinase 1	2.08
1370081_a_at	Vascular endothelial growth factor	-1.84
1395197_at	FMS-like tyrosine kinase 1	-2.1
1370492_a_at	FMS-like tyrosine kinase 1	-2.14
1393179_at	FMS-like tyrosine kinase 1	-2.16
1373807_at	Vascular endothelial growth factor	-2.2
