# Supplementary material for: Transcriptional analysis of the mammalian heart with special reference to its endocrine function
Source: BMC Genomics. 2009 Jun 1;10:254. doi: 10.1186/1471-2164-10-254 (PMC2694839; doi:10.1186/1471-2164-10-254)
Supplement: Additional file 4 — Differentially expressed genes between normal left atrial and left ventricular tissues classified into the DNA binding protein functional group. Positive fold change values indicate a higher abundance in the atria as compared to the ventricles, while negative fold change values demonstrate a higher ventricular abundance in comparison to the atria. [file 1471-2164-10-254-S4.xls]

## Sheet: AF4
Additional file 4- Differentially expressed genes between normal left atrial and
left ventricular tissues classified into the DNA binding protein functional group
Probe Set ID	Description	Fold change
1368785_a_at	Paired-like homeodomain transcription factor 2	25.99
1377139_at	T-box 5	6.96
1382593_at	Similar to Ets transcription factor (LOC362733), mRNA	5.62
1369067_at	Nuclear receptor subfamily 4, group A, member 3	4.2
1368368_a_at	Liver-specific bHLH-Zip transcription factor 7	4.11
1387365_at	Nuclear receptor subfamily 1, group H, member 3	3.94
1395586_at	Eukaryotic translation elongation factor 1 alpha 1	3.73
1394022_at	Inhibitor of DNA binding 4	3.58
1367847_at	Nuclear protein 1	3.14
1371689_at	Eukaryotic translation elongation factor 1 alpha 1	2.73
1368092_at	Fumarylacetoacetate hydrolase	2.69
1374503_at	Similar to pre B-cell leukemia transcription factor 3 (LOC311876), mRNA	2.53
1389469_at	Similar to chromodomain helicase DNA binding protein 1-like (LOC310707), mRNA	2.5
1383002_at	Similar to PHD finger protein 20-like 1 isoform 1	2.38
1368321_at	Early growth response 1	2.33
1375894_at	Similar to leucine zipper transcription factor-like 1 (LOC316102), mRNA	2.23
1370063_at	Nuclear receptor subfamily 2, group F, member 2	2.17
1389998_at	Nuclear receptor subfamily 2, group F, member 2	2.17
1392555_at	Similar to Ets transcription factor (LOC362733), mRNA	2.13
1391194_at	Sal-like 1	2.08
1375120_at	Inhibitor of DNA binding 4	2.01
1387407_at	Nucleosome assembly protein 1-like 3	1.99
1370541_at	Nuclear receptor subfamily 1, group D, member 2	1.92
1387306_a_at	Early growth response 2	1.92
1389580_at	Similar to transcription factor (LOC295568), mRNA	1.91
1377263_at	Similar to cofactor required for Sp1 transcriptional activation, subunit 9, 33kDa (LOC303074), mRNA	1.89
1369969_at	ADP-ribosyltransferase 1	1.83
1387349_at	Short stature homeobox 2	1.83
1371536_at	Calcium regulated heat stable protein 1	-1.85
1397286_at	Transcription factor 4	-1.85
1368422_at	Mesenchyme homeo box 2	-2.1
1382953_at	T-box 3 (ulnar mammary syndrome)	-2.1
1390426_at	Notch gene homolog 1, (Drosophila)	-2.14
1392990_at	Similar to HMG-box transcription factor (LOC312936), mRNA	-2.27
1381971_at	Similar to Sry-related HMG-box protein (LOC311723), mRNA	-2.36
1368851_at	V-ets erythroblastosis virus E26 oncogene homolog 1 (avian)	-2.38
1376648_at	V-myc myelocytomatosis viral related oncogene, neuroblastoma derived (avian)	-2.45
1386080_at	Hairy/enhancer-of-split related with YRPW motif 1	-3.32
