# Supplementary material for: Transcriptional analysis of the mammalian heart with special reference to its endocrine function
Source: BMC Genomics. 2009 Jun 1;10:254. doi: 10.1186/1471-2164-10-254 (PMC2694839; doi:10.1186/1471-2164-10-254)
Supplement: Additional file 5 — Comparative analysis of atrial vs. ventricular differentially expressed genes from Tabibiazar et al., Kaynak et al., and Zhao et al., that are in common with Forero et al.. [file 1471-2164-10-254-S5.xls]

## Sheet: sheet
Additional file 5- Comparative analysis of atrial vs. ventricular differentially expressed genes from
Tabibiazar et al., Kaynak et al., and Zhao et al., that are in common with Forero et al.
Differentially expressed genes identified in Tabibiazar et al., Circulation Research 93:1193-1201, 2003
that are in common with Forero et al.
Differentially expressed genes identified in Kaynak et al., Circulation 107:2467-2474, 2003
that are in common with Forero et al.
Differentially expressed genes identified in Zhao et al., Physiol Genomics 12:53-60, 2002
that are in common with Forero et al.
Differentially expressed genes identified in Tabibiazar et al., Kaynak et al., and Zhao et al.,
that are in common with Forero et al.
Probe Set ID	UniGene Symbol	Gene Title
Tabibiazar et al., from top 100 genes
Atria> Ventricle
1367564_at	Nppa	natriuretic peptide precursor type A
1370063_at	Nr2f2	nuclear receptor subfamily 2, group F, member 2
1374391_at	Sln	sarcolipin
1387029_at	Cfh	complement component factor H
1368441_at	Msln	mesothelin
1392905_at	Gng2	Guanine nucleotide binding protein, gamma 2
1371300_at	Rpl3	ribosomal protein L3
1368474_at	Vcam1	vascular cell adhesion molecule 1
1382908_at	RGD1560587_predicted	similar to Eph receptor A4 (predicted)
1396152_s_at	Igfbp5	insulin-like growth factor binding protein 5
1387153_at	Ril	reversion induced LIM gene
1377139_at	Tbx5	T-box 5
1372256_at	LOC691657	similar to Cysteine-rich protein 1 (Cysteine-rich intestinal protein) (CRIP)
1387074_at	Rgs2	regulator of G-protein signaling 2
1370291_at	Pdlim3	PDZ and LIM domain 3
1371315_at	Myl7_predicted	myosin, light polypeptide 7, regulatory (predicted)
1371293_at	LOC688228	similar to Myosin light polypeptide 4 (Myosin light chain 1, atrial isoform)
1370328_at	Dkk3	dickkopf homolog 3 (Xenopus laevis)
1369926_at	Gpx3	glutathione peroxidase 3
1367631_at	Ctgf	connective tissue growth factor
Ventricle > Atria
1392981_at	Irx4_predicted	Iroquois related homeobox 4 (Drosophila) (predicted)
1369720_at	Myo1b	myosin Ib
1381971_at	Sox18	SRY-box containing gene 18
1393639_at	Myo10_predicted	myosin X (predicted)
1374248_at	Mybpc1	myosin binding protein C, slow type
1376632_at	Lmcd1_predicted	LIM and cysteine-rich domains 1 (predicted)
1367702_at	Acadm	acetyl-Coenzyme A dehydrogenase, medium chain
1369313_at	Fhl2	four and a half LIM domains 2
1367572_at	Myl3	myosin, light polypeptide 3
1388200_at	Myl2	myosin, light polypeptide 2, regulatory, cardiac, slow
1398249_at	Slc25a20	solute carrier family 25 (mitochondrial carnitine/acylcarnitine translocase), member 20
1367897_at	Acadvl	acyl-Coenzyme A dehydrogenase, very long chain
Kaynak et al.,
Atria> Ventricle
1395840_at	Eif1a	eukaryotic translation initiation factor 1A
1382934_at	Panx1	Pannexin 1
1388602_at	Cfd	complement factor D (adipsin)
1370328_at	Dkk3	dickkopf homolog 3 (Xenopus laevis)
1367687_a_at	Pam	peptidylglycine alpha-amidating monooxygenase
1371293_at	LOC688228	similar to Myosin light polypeptide 4 (Myosin light chain 1, atrial isoform)
1371315_at	Myl7_predicted	myosin, light polypeptide 7, regulatory (predicted)
Ventricle > Atria
1367572_at	Myl3	myosin, light polypeptide 3
1388200_at	Myl2	myosin, light polypeptide 2, regulatory, cardiac, slow
Zhao et al.,
Atria> Ventricle
1374391_at	Sln	sarcolipin
1371315_at	Myl7_predicted	myosin, light polypeptide 7, regulatory (predicted)
1371293_at	LOC688228	similar to Myosin light polypeptide 4 (Myosin light chain 1, atrial isoform)
1367564_at	Nppa	natriuretic peptide precursor type A
1369926_at	Gpx3	glutathione peroxidase 3
1367631_at	Ctgf	connective tissue growth factor
1370328_at	Dkk3	dickkopf homolog 3 (Xenopus laevis)
Ventricle > Atria
1369313_at	Fhl2	four and a half LIM domains 2
1367572_at	Myl3	myosin, light polypeptide 3
Tabibiazar et al., Kaynak et al., and Zhao et al.
Atria> Ventricle
1371293_at	LOC688228	similar to Myosin light polypeptide 4 (Myosin light chain 1, atrial isoform)
1371315_at	Myl7_predicted	myosin, light polypeptide 7, regulatory (predicted)
1370328_at	Dkk3	dickkopf homolog 3 (Xenopus laevis)
Ventricle > Atria
1369313_at	Fhl2	four and a half LIM domains 2
1367572_at	Myl3	myosin, light polypeptide 3
